# Supplementary material for: Conserved arginine residues in synaptotagmin 1 regulate fusion pore expansion through membrane contact
Source: Nat Commun. 2021 Feb 3;12:761. doi: 10.1038/s41467-021-21090-x (PMC7859215; doi:10.1038/s41467-021-21090-x)
Supplement: Supplementary file 4 — Source Data [file 41467_2021_21090_MOESM4_ESM.xlsx]

## Sheet: Figure 1
EPR Spectra presented in Figure 1b
Spectra are 100 Gauss scans of 2048 points
Syt1 173
Aqueous	EGTA	Ca2+
-4.81e-06	-0.00017545	-0.00018625
-0.0006379	-0.00032668	-0.00044066
-0.00053217	-0.00056463	-0.00013097
-0.00027927	-0.00022351	-0.00019676
-0.00026437	0.0005541	-0.00066826
0.0003172	0.00049843	-0.00065789
0.00082461	0.00068846	-0.00036667
0.0001862	-0.00031961	6.936e-05
0.00045625	0.00037744	0.00059688
0.00042084	0.00086191	0.00052708
6.04e-05	0.00081718	0.00021355
0.0001938	-0.00030021	-0.00017517
0.00019506	-0.00049252	-0.00025303
0.00038973	-0.0001347	-0.00016883
0.00068097	-0.00053908	-0.00018754
0.00052873	-0.00179	8.018e-05
0.00021017	-0.00134	-0.00016992
3.1e-05	-0.00039639	-5.924e-05
-9.777e-05	2.321e-05	0.00024379
-0.00038812	-0.00043914	3.81e-05
-0.00012764	-0.0006354	3.765e-05
-0.00024917	0.00049477	-5.998e-05
0.00013285	-2.853e-05	0.00053741
-1.9e-05	8.559e-05	0.00060823
-6.377e-05	2.941e-05	9.331e-05
-8.178e-05	8.783e-05	0.00019875
-0.0003124	-8.77e-05	2.991e-05
-0.00018285	-0.00015388	-0.00027764
-0.00010824	0.00037445	-0.00078363
0.00019303	0.00073674	0.00011617
0.00017493	0.0009168	0.0008355
-8.728e-05	0.00117	-0.00023725
-0.00025473	-0.00047646	-0.0001453
-0.00013683	-0.00049763	9.904e-05
-0.00037728	-0.00049307	-0.00015205
-0.00018317	-0.00080498	-0.00045369
-0.00025297	0.00019274	-8.099e-05
-0.00031223	0.00079485	-0.00018833
-0.00043272	0.00050713	-0.00055355
-0.00047983	0.00068165	-0.00025558
-0.00028046	0.00069359	0.00035938
-0.0001674	0.00015814	0.00049714
-0.00034432	0.00045251	0.00041123
-7.644e-05	0.00028129	0.00034806
0.00034932	-7.644e-05	0.00016242
0.00043632	3.911e-05	0.00030901
-8.176e-05	-0.00031735	0.00026139
-0.00061013	0.00025931	-8.466e-05
-0.00018716	0.0011	-2.082e-05
0.0004103	0.00058153	2.538e-05
0.00027126	5.162e-05	0.00057879
0.00039483	-0.00019623	0.00054906
0.00056239	0.00027999	0.00023679
9.291e-05	-1.596e-05	-0.00013404
-0.00035168	0.00040365	-0.00047975
0.00039604	-0.00065219	-0.00055629
0.00019128	-0.00103	-0.00057125
0.00043425	-0.00032296	-0.00015382
4.008e-05	-0.00037907	0.00029319
-0.00013147	-0.00032756	0.00014234
-0.00029272	2.5e-05	-0.0002465
0.00040078	0.00055216	-7.838e-05
0.00017683	0.00133	-0.00028467
0.00032325	0.00105	5.299e-05
0.0003429	0.00147	0.00045469
-1.804e-05	0.00083673	0.0001027
2.888e-05	-0.00028737	4.103e-05
-0.00046582	-0.00101	-4.115e-05
-0.00062728	-0.00067209	-0.0002877
-0.00047775	-0.00019867	-0.0001984
-0.00023704	-0.00020079	4.59e-06
-0.00048582	0.00044478	0.00010865
-0.00045676	0.00093578	8.004e-05
-1.268e-05	-2.63e-06	-0.00040868
0.00022	-0.0004232	-0.00017847
0.00032427	-0.0007349	6.23e-06
-6.982e-05	0.00090912	-6.078e-05
-0.00034835	0.0016	-0.00024298
-2.233e-05	-0.00016537	-0.00032838
0.00016264	-0.00095742	-0.00061007
0.00040631	3.596e-05	-0.00056871
0.00050433	0.00034434	-0.00072386
0.00012778	0.00010757	-0.00029061
0.00045333	0.00023096	-0.00011875
0.0003463	-0.00030048	0.00085976
-0.00012656	-0.00018953	0.00027279
0.00017952	-9.23e-06	0.00011251
-0.00031768	-5.62e-06	0.00013525
3.088e-05	-0.00053341	0.00037751
0.00036595	-0.00084337	-0.0001991
-0.00020259	-0.00019815	-5.32e-06
-0.00016949	0.00033783	0.00023933
0.00019289	0.00035462	0.00023817
-1.748e-05	-0.00047386	0.00032298
-0.00038033	-0.00053323	0.00062747
-0.00042378	-0.00125	0.00056422
-0.000403	-0.00090668	0.00084508
4.574e-05	-0.00061652	0.00028286
0.00026923	0.00016051	-6.557e-05
0.00013398	-0.00083875	-0.00047159
7.52e-05	-0.0003838	-0.00026266
0.0002521	3.876e-05	-0.00057029
-0.00013724	0.00015814	-0.00037988
-0.00011068	-1.639e-05	-0.00046242
-0.00013684	0.00069186	-0.0003155
-0.00054296	0.00024511	-0.00045843
-0.00022567	-0.00112	-6.241e-05
-0.00046556	-0.00144	5.407e-05
-0.00012901	-0.00068911	-8.871e-05
0.00023422	0.00026684	-8.903e-05
0.00027405	0.00038422	-0.00010698
9.203e-05	0.00098987	0.00018207
0.00027782	0.00016723	0.000359
0.00021599	0.0003964	-0.0002205
0.00058171	0.00058147	-0.00050303
0.00029576	0.00010928	-0.0006595
-0.00012321	0.00063115	-0.00011887
-0.00016961	0.00119	6.252e-05
-8.11e-05	-0.00040395	0.00028831
0.00047753	-0.00048287	0.00024242
0.00044528	0.00010575	0.00028307
0.0003308	0.00047088	-5.056e-05
0.0005671	-0.00029034	-0.00028741
0.00049246	-0.00047972	0.0002507
0.00052855	-0.00012009	0.00053355
-0.00017582	-0.00088506	0.00052918
-0.00063087	-0.0012	0.00044133
-0.00035072	-0.00073246	-0.00013285
-0.00010661	-0.00032563	0.00028676
-0.00010627	0.00062318	0.0004598
-5.127e-05	0.00075403	-0.00011696
-0.00028955	0.0008756	-0.00042354
9.955e-05	0.00089073	-0.00074337
0.00013033	-0.00011119	-0.00032333
-0.00023002	-0.00018273	0.00020934
3.509e-05	0.00017633	0.0002224
8.524e-05	-0.0002911	-4.442e-05
0.00016112	-0.0007144	-6.418e-05
0.00050995	-0.000247	-0.00022419
0.00011527	-0.00035973	0.00029527
-0.00012471	-0.00042874	0.00067726
-0.00028699	0.00028229	0.00054832
0.00021916	0.00023479	0.00035575
6.217e-05	-0.00023847	-0.00040394
-0.00022944	-0.00012099	-0.00041506
-8.649e-05	-0.00082722	-0.00031066
0.00028213	-0.00091125	-0.00010338
7.531e-05	0.00062352	-0.00010873
9.624e-05	0.00135	-0.00049943
0.00020708	0.00049482	-0.00075914
0.00015552	-0.00123	-0.00028029
0.00033816	-0.000898	-0.00036979
0.00052054	-0.00042312	-0.00064541
0.00042559	-0.00066026	0.00026105
0.00013877	-0.00031706	0.00027346
0.0007412	0.00052137	0.00035468
0.00013037	-0.00023573	0.00020648
-0.00058901	-0.00072459	0.00024927
-0.00061641	0.00026867	9.8e-05
-0.00060773	0.00123	-0.00040902
-0.0007607	0.00125	2.625e-05
-0.00022786	0.00049825	-0.00012074
0.00044925	-0.00098422	-1.497e-05
0.00078054	-0.00141	-0.00014211
0.0005084	-0.0016	-0.00036064
0.00049548	-0.00114	0.00021863
-1.797e-05	-0.00079643	0.00035336
-0.0002307	0.00026499	-7.745e-05
2.365e-05	0.00087083	0.00017384
-3.579e-05	0.00065006	0.00029301
0.00016601	-0.00017785	0.0002089
0.00052596	-6.731e-05	-1.812e-05
0.00050069	-6.475e-05	-0.00011578
0.00030314	-0.00018619	0.00011357
0.00018074	4.585e-05	0.00044173
0.00016795	0.00034789	0.00057964
-0.00026762	-6.635e-05	0.00041094
-0.00018835	0.00028354	0.00022441
-0.00051748	0.00052172	3.962e-05
-0.00089831	0.00112	6.152e-05
-0.00012798	1.791e-05	-2.677e-05
8.648e-05	-0.00070955	-0.00072353
-0.00023491	-0.00042287	-0.00069261
-0.00039814	0.00028233	-0.0005058
-7.845e-05	0.00030022	-0.00046336
-0.00015227	-0.00053837	-0.00041794
-0.00013003	0.00022687	0.00011558
0.00023367	-0.00036162	-0.00016043
3.689e-05	0.00032658	-0.00038126
0.00011719	0.00176	-0.00038165
0.00042743	0.00137	-0.00041804
0.00071698	0.00031553	-0.00025426
0.0005005	-0.00035335	-0.00027353
0.00031778	0.00076707	-0.00027485
0.00024413	0.00030998	-0.00037259
5.925e-05	6.25e-05	1.839e-05
-0.0001359	0.00036367	-4.686e-05
-0.00048514	7.26e-06	-0.00010707
-0.00028064	0.00035912	-4.385e-05
-0.00021175	0.00060326	0.00012084
3.046e-05	0.00043568	0.00028209
-0.00022922	-3.066e-05	7.028e-05
-0.00027188	-0.00073389	-0.00046093
-0.00014636	-0.00216	-0.0003484
-0.00021211	-0.00266	8.303e-05
-0.00038059	-0.0015	3.938e-05
-4.921e-05	-0.00055573	0.00012338
0.00019184	0.00028458	0.00022567
0.00037168	-0.00041262	0.00053198
0.00035639	-0.00036649	0.0002949
0.00029453	1.67e-06	-0.00044121
0.00029571	-0.00113	-0.00045026
0.0004189	-0.00043871	0.00021313
0.00034815	0.00051943	0.00059285
0.00041588	5.374e-05	0.00015576
0.00040122	0.00016574	-0.00023381
0.00022197	0.00040672	-0.00043106
0.00029724	0.00040562	-0.00020095
0.00067044	0.00082575	-3.07e-05
0.00063627	0.00024139	0.00062504
0.00039709	0.00040819	0.00053497
0.00050561	0.00059798	0.00039174
1.589e-05	0.00011574	0.00049659
0.00035454	0.00101	0.00078042
0.00051492	0.0001309	0.00056929
0.0002651	0.00029781	0.00034231
0.00027471	0.00024341	7.761e-05
0.00040317	0.00041544	0.00016381
0.00058021	0.00059742	0.00026774
0.00056648	0.00089696	0.00043071
0.00061171	0.00049494	0.00032795
0.00020838	0.0002536	0.0006773
-0.00039807	8.162e-05	0.00058575
-0.00061695	7.672e-05	0.00015175
-0.00045685	-0.00014277	-0.00033913
-9.166e-05	-0.00169	-0.00039119
-0.00033883	-0.00101	-0.00014296
-6.958e-05	-5.697e-05	-0.00016131
9.631e-05	-4.394e-05	0.00012908
-0.00021653	-0.00057219	0.0002888
-0.00019189	-0.00098776	6.226e-05
-1.085e-05	-0.00135	0.00018748
-0.00024316	-0.00171	0.00014516
0.00028149	-0.00173	0.00035181
0.00062853	-0.00079101	0.00024077
0.00062413	-0.0003753	-0.00026819
0.00092776	0.00026824	0.00010639
0.00108	0.0017	0.00012024
0.00055072	0.00126	-0.00033333
0.00014183	0.00019297	-0.00073662
0.00034768	0.00019647	-0.00039647
0.00065428	-0.00069156	0.00015663
0.00068049	-0.00070203	0.0001724
5.568e-05	-0.00088111	-7.399e-05
2.705e-05	-0.00095267	0.00013988
0.00028461	-0.0001916	0.00072974
0.00064045	0.00029057	0.00045773
0.00016904	0.00029136	0.00068124
-0.00022101	0.00071655	0.00013839
0.00034585	-0.00022077	-0.000286
0.00032132	-0.00064516	-0.00036315
6.52e-05	-0.00083423	-0.00010891
-0.00016178	3.927e-05	0.00019678
0.00015932	0.00081557	0.00027973
0.0001458	0.00136	0.00039695
8.773e-05	0.00149	-7.368e-05
0.0001511	0.00097607	0.00032312
0.0001381	-0.00073695	0.00048055
-0.00022859	-0.00065234	0.00021304
-0.00013691	0.00048545	0.00025688
0.00018269	-0.0005174	0.0004823
0.0006068	-0.00028745	0.00045468
0.00063014	-0.00076272	-8.029e-05
0.00017923	-0.00024746	-0.00017574
-0.00011207	0.00088602	3.276e-05
8.468e-05	0.00031824	0.00025736
7.244e-05	-0.00106	0.0001081
-5.786e-05	-0.00012985	-0.00036205
-0.00036588	0.00041247	-0.00039275
-0.00040976	0.00041086	0.0002302
-0.00052895	0.00113	0.00081811
-0.00050049	0.00061609	0.00047921
-0.00024919	-0.00075844	0.00013281
-0.00023804	0.00016813	0.00015377
0.00014272	0.00076582	-3.01e-05
0.00031295	0.00142	-8.806e-05
0.00043298	0.00173	0.00018482
0.00052641	0.00104	0.00060825
-3.903e-05	0.00050678	-0.00011543
5.256e-05	-8.456e-05	-0.00014453
0.00016467	-0.00045071	0.00037064
0.00011022	0.00013857	0.00054922
0.00023082	-0.00020656	0.00025963
0.00035117	-0.00056599	0.00034309
0.00025419	-0.00092319	0.00023905
-0.00041821	-0.00081815	0.00036077
-0.00032937	-0.00033989	-0.00013622
-0.00050752	-0.00081239	-0.00025134
-0.00028378	-0.00076154	-0.00029054
0.00014589	-0.00046931	-1.548e-05
0.00032614	-0.00011173	0.00032856
0.00042642	-0.0003431	0.00020392
0.00011301	-0.00041068	0.00012039
0.00018497	0.00012516	8.229e-05
0.00012047	-0.00028617	0.00014264
0.00019699	0.00017953	0.00010147
0.00043753	0.00042866	-0.00026995
0.00030064	7.761e-05	-0.00035851
0.00025469	-0.00033403	0.00042448
0.00055912	-0.00052248	0.00068771
0.00042255	7.111e-05	0.00086467
0.00048721	-0.00027468	0.00038802
0.0004205	-0.00086959	0.0002077
0.0007272	-0.001	0.00031485
0.00030282	-0.0005925	0.00058239
-0.00051872	-0.00042249	0.00076531
8.238e-05	0.0008138	0.00076062
0.00044126	0.00167	0.0006985
0.00054477	0.00085892	0.000611
0.00028968	-2.587e-05	0.00022336
0.00041807	-0.00068547	0.00036862
0.00021093	-0.00027908	0.00016292
-7.825e-05	-0.00062222	0.00020714
0.00011986	-0.00153	0.00030986
0.00011836	-0.00053743	0.0002231
0.00019073	0.00018012	-0.00026601
0.00036959	0.00036878	-3.31e-05
0.00018154	-0.0002139	-5.227e-05
0.00045013	-0.00057473	0.00036582
0.00072966	-0.00063467	0.00085
0.00040805	-0.00087408	0.00033133
0.00040679	-0.00112	0.0004409
0.00015049	-0.0003619	0.00063874
-8.118e-05	-4.747e-05	8.269e-05
7.056e-05	-0.00118	-5.533e-05
0.00049716	-0.00013357	1.252e-05
0.00048324	0.00046665	0.00040396
0.00064534	0.00088771	0.00040108
-6.468e-05	0.0006031	0.00038162
-0.00039492	0.00066066	0.00050701
-0.00031838	0.00049635	0.00072984
-0.00023053	-0.00015828	0.00058444
0.00014912	-0.00015794	0.00076724
0.00044316	-0.00075527	0.00032915
0.00011311	-0.00029221	-0.00015651
0.00014986	-0.00040652	8.007e-05
0.00062971	-0.00018704	0.00069595
0.00061418	0.00118	0.00062851
0.00051989	0.00114	0.00071226
-8.766e-05	0.00026769	0.00070673
0.00024531	-0.00069242	0.00044113
0.00028426	8.31e-06	0.00050464
-3.397e-05	-0.00028319	0.00058819
-0.0002579	0.00011793	0.0008119
5.499e-05	0.00077839	0.00078534
-0.00026519	0.00060884	0.00034704
-0.00024012	0.00049237	-0.00042769
-0.00017889	0.00061816	-0.00023002
-0.00010919	-0.00032123	7.881e-05
-0.00023807	-0.00039877	0.00020324
-0.00020395	0.000381	0.0002834
0.00034657	-0.00072996	0.00011945
0.00013988	-0.00152	0.00014534
0.00015878	-0.00069981	0.00057628
0.00045779	-0.00105	0.00030385
0.00025112	-0.00077071	0.00035109
-4.406e-05	7.131e-05	0.00030555
0.00022923	-0.00086877	0.00023338
0.00057844	-0.00106	0.00080476
0.00019141	-0.00088823	0.0005795
0.00021381	-0.00029843	0.00115
0.00033055	-0.00046686	0.00064865
0.00033789	-0.00089369	0.00026398
0.00051304	4.388e-05	0.00039397
0.00038548	0.00052421	0.00078078
0.00056179	0.0009451	0.00036712
0.00010306	0.00066037	0.00047374
-0.00023119	0.00077624	0.00026702
0.00015685	0.00061735	0.00035527
0.00027267	-0.00069177	0.0004986
0.00032144	-0.00017512	0.00062183
-5.666e-05	8.68e-06	0.00047591
-2.842e-05	-0.00023345	0.0004606
8.178e-05	0.00017499	0.00085267
-0.00027184	0.00058991	0.00111
0.00012273	0.00107	0.00028313
0.00010913	0.00090432	0.00021323
7.548e-05	0.00060941	0.00041813
0.0006472	0.00067238	0.00050445
0.00105	0.00032729	0.00072483
0.00096458	-0.00062097	0.00019046
0.00083146	-0.00069352	0.00026128
0.00070567	-0.00057593	0.00057023
0.00082761	-0.0006974	0.00063251
0.00061786	-0.00082039	0.00085782
0.00032435	-0.00053122	0.00075276
0.00044925	-0.0005297	0.00079531
0.00014266	-0.00024232	0.00063024
0.00036762	6.295e-05	0.00078268
0.00115	-0.00041428	0.00148
0.00070841	-6.417e-05	0.00099043
-0.00026688	-5.3e-06	0.00027986
-0.00040497	0.00016809	0.00063846
-5.993e-05	0.00081661	0.00086596
0.00030392	0.00113	0.0013
0.00031323	0.00030492	0.001
0.00079308	1e-08	0.00084727
0.00026809	0.00045666	0.00147
0.00012033	0.00189	0.002
0.00037769	0.00090397	0.00192
0.00063672	0.00058868	0.00155
0.00105	0.00172	0.00091033
0.00095414	0.00168	0.00092023
0.00039516	0.00067701	0.00099907
0.00048901	0.00036726	0.00069697
0.00066303	0.00090029	0.00103
0.00048621	0.00054788	0.0014
0.00075138	0.00107	0.00135
0.00118	0.0011	0.00098391
0.00133	-0.00026808	0.00094515
0.00124	-0.00016771	0.00097281
0.00082428	0.00030149	0.00138
-0.00027835	0.00071622	0.00118
-0.00033864	0.00114	0.00151
-5.88e-06	0.00121	0.00144
0.00037052	-0.00013908	0.00138
0.00034943	-0.00086811	0.00141
0.00011527	-0.00040792	0.00176
0.00025687	-4.987e-05	0.00169
0.00051514	-0.00058661	0.00122
0.0008156	0.0002237	0.0017
0.00092399	0.00101	0.00217
0.00083336	0.00041782	0.002
0.00027664	0.00119	0.00218
0.00030935	0.00055438	0.00194
0.00056286	-0.00023037	0.00208
0.00080199	0.00076255	0.00131
0.00059196	0.00137	0.00147
0.00036804	0.00019732	0.00184
0.00079754	0.00012123	0.00207
0.00039661	0.00070809	0.00198
0.00011746	0.00137	0.00178
0.00024928	0.00072784	0.00209
0.00021211	0.00077758	0.00201
0.00083715	0.0007884	0.00222
0.00080412	0.00025087	0.00258
0.00074121	0.00018695	0.00262
0.00053552	0.00053077	0.00237
0.00018179	0.00113	0.00237
0.00019945	0.00107	0.00219
0.00034873	0.0012	0.00238
0.00077483	0.00043514	0.0024
0.0006414	0.00037571	0.00275
0.00083142	-0.00040136	0.00306
0.00075297	0.00023356	0.00307
0.00069776	0.00070902	0.00305
0.00069037	0.0013	0.00307
0.00056951	0.00102	0.00288
0.00044729	0.00066677	0.00291
0.00041045	0.00025963	0.00296
0.00078185	-0.00076123	0.00247
0.0005887	-1.718e-05	0.00258
0.00079597	0.00128	0.00266
0.00102	0.00177	0.0026
0.00082997	0.0016	0.00298
0.00071365	0.00208	0.00328
0.0007881	0.00203	0.00287
0.00091671	0.00145	0.00328
0.00123	0.00021623	0.00321
0.00126	-0.0004018	0.00301
0.00088252	0.00071778	0.00337
0.00076791	0.00019301	0.0039
0.00085262	0.00040979	0.00372
0.00121	0.00172	0.00352
0.00076192	0.00073696	0.00333
0.00084395	0.00036748	0.0035
0.00078216	0.00031593	0.00348
0.00105	-0.00041288	0.0033
0.00121	0.00087904	0.00373
0.00083006	0.00119	0.00412
0.00085006	0.00119	0.00405
0.00109	0.00089507	0.00389
0.00088622	0.00137	0.0039
0.00046385	0.00037394	0.00341
0.00044398	0.00077191	0.00323
0.00108	0.00114	0.00322
0.00142	0.00109	0.00406
0.00114	-0.00014043	0.00413
0.00022511	-0.00159	0.00384
0.00067387	-2.406e-05	0.0038
0.00146	0.00124	0.00378
0.00138	0.00047809	0.00334
0.00143	0.00040707	0.00327
0.00136	0.00041022	0.00333
0.0013	0.00015327	0.00313
0.00131	0.00204	0.00315
0.00136	0.00289	0.00355
0.00142	0.00214	0.00421
0.00135	0.00184	0.00436
0.00117	0.00149	0.00424
0.00116	0.00167	0.0044
0.00079962	0.0015	0.00433
0.00082722	0.00048989	0.00441
0.0011	0.00089404	0.004
0.00152	0.0007205	0.00384
0.00125	0.00082855	0.00402
0.00127	0.00137	0.0033
0.00146	0.00054999	0.00383
0.00146	6.34e-06	0.00384
0.0017	4.953e-05	0.00366
0.00162	0.00123	0.00428
0.00125	0.00119	0.00448
0.00128	0.00064418	0.00452
0.0016	0.00112	0.00433
0.00169	0.00016959	0.00423
0.00133	0.0011	0.00441
0.00178	0.00193	0.00395
0.00169	0.00253	0.00382
0.0014	0.00226	0.00386
0.00189	0.00142	0.00431
0.00149	0.00201	0.00412
0.00115	0.00161	0.00398
0.0013	0.00142	0.00398
0.00168	0.00131	0.0037
0.00177	0.00119	0.00403
0.00135	0.00070922	0.00466
0.00156	0.00123	0.00435
0.00168	0.00141	0.004
0.00194	0.00177	0.00425
0.00223	0.00155	0.00449
0.00207	0.00082272	0.00429
0.00159	0.00153	0.00441
0.00166	0.00136	0.00435
0.00142	0.00094315	0.00435
0.00164	0.00122	0.00436
0.002	0.00195	0.00391
0.002	0.00076975	0.00391
0.00217	0.00087689	0.00377
0.00196	0.00069495	0.00365
0.00153	0.00116	0.0037
0.00125	0.00098845	0.00418
0.00148	0.00086224	0.00515
0.0019	0.00114	0.00537
0.00178	0.00257	0.00448
0.00209	0.00229	0.00395
0.0019	0.00129	0.00421
0.00216	0.00109	0.00449
0.00207	0.00262	0.00416
0.00165	0.00253	0.00451
0.00179	0.00169	0.00408
0.00167	0.00245	0.00446
0.00165	0.0027	0.00447
0.00234	0.0017	0.00478
0.00217	0.00168	0.00465
0.00184	0.00167	0.0046
0.00229	0.00308	0.00484
0.0023	0.00334	0.00501
0.00293	0.00269	0.0049
0.00295	0.00257	0.00484
0.00245	0.00263	0.00473
0.00242	0.00256	0.00465
0.0028	0.00339	0.00481
0.00286	0.00322	0.00465
0.00286	0.0031	0.00451
0.00287	0.00369	0.00462
0.00295	0.0037	0.00498
0.00328	0.00264	0.00442
0.00364	0.00292	0.00486
0.00357	0.00287	0.0049
0.00371	0.00327	0.00496
0.00407	0.00275	0.00479
0.00417	0.00249	0.00481
0.00404	0.00403	0.00462
0.00403	0.00375	0.00461
0.00371	0.0025	0.00469
0.00343	0.0033	0.00438
0.0037	0.00462	0.00449
0.00374	0.00355	0.00494
0.00321	0.00485	0.00461
0.0038	0.00468	0.00474
0.00384	0.00475	0.0049
0.00362	0.00416	0.00521
0.00396	0.00426	0.00509
0.0044	0.00555	0.00452
0.00444	0.00617	0.00457
0.00428	0.00512	0.00499
0.00455	0.00452	0.00548
0.00519	0.00475	0.00564
0.00546	0.00398	0.00559
0.00529	0.00384	0.00497
0.00567	0.00496	0.00487
0.00578	0.00561	0.00481
0.00596	0.00592	0.00506
0.0057	0.00521	0.00557
0.0056	0.00597	0.00567
0.00593	0.00623	0.00575
0.00624	0.00487	0.00515
0.00618	0.00414	0.00501
0.0065	0.00478	0.00503
0.00636	0.0053	0.00504
0.00615	0.00542	0.00551
0.00681	0.00623	0.00567
0.00765	0.00726	0.00536
0.00731	0.00632	0.00571
0.00716	0.00618	0.00568
0.0078	0.00665	0.00531
0.00809	0.00741	0.005
0.00804	0.00818	0.00508
0.00855	0.00896	0.0048
0.00879	0.00827	0.00495
0.00916	0.00766	0.00527
0.00926	0.00836	0.00525
0.00914	0.00878	0.0056
0.00921	0.00854	0.00564
0.00953	0.00936	0.00512
0.00939	0.01001	0.00496
0.00938	0.01061	0.00523
0.01021	0.0105	0.00558
0.01101	0.01045	0.0057
0.01133	0.00991	0.0057
0.0107	0.01025	0.00565
0.01092	0.01166	0.00538
0.01131	0.01228	0.00501
0.01193	0.01133	0.00504
0.01196	0.01168	0.00512
0.01174	0.01173	0.00539
0.01251	0.0128	0.00541
0.01298	0.01293	0.00519
0.0131	0.01275	0.00572
0.0134	0.01327	0.00584
0.0132	0.01399	0.00563
0.01343	0.01365	0.00557
0.01417	0.01293	0.00575
0.01414	0.01333	0.00548
0.01398	0.01468	0.00496
0.01438	0.01517	0.00481
0.01473	0.01523	0.00518
0.01604	0.01512	0.00578
0.01659	0.01476	0.00618
0.01608	0.0154	0.00593
0.01594	0.01611	0.00594
0.01685	0.01612	0.00528
0.01764	0.0157	0.00479
0.01794	0.01573	0.00507
0.01795	0.01815	0.00519
0.01874	0.01828	0.00525
0.01965	0.0191	0.00494
0.01997	0.02029	0.00515
0.02077	0.0206	0.00544
0.02126	0.02013	0.00537
0.0217	0.01982	0.00564
0.02252	0.0208	0.00547
0.0233	0.02317	0.00522
0.02355	0.02355	0.00504
0.02438	0.02341	0.00537
0.02525	0.02537	0.00547
0.02606	0.0255	0.00528
0.02706	0.02602	0.00458
0.0283	0.02731	0.00526
0.02933	0.02868	0.00607
0.0302	0.02974	0.00562
0.0318	0.03193	0.00536
0.03293	0.03343	0.00544
0.03397	0.03404	0.0053
0.03547	0.03505	0.00544
0.03624	0.03536	0.00565
0.03795	0.03671	0.00568
0.03917	0.03832	0.00494
0.04011	0.04033	0.00499
0.04144	0.04249	0.00517
0.04317	0.04293	0.00558
0.04449	0.04465	0.00554
0.04535	0.04626	0.00566
0.04678	0.04864	0.00534
0.04843	0.05082	0.00516
0.05011	0.05139	0.005
0.05153	0.05266	0.00514
0.05313	0.05411	0.00506
0.05432	0.05603	0.00525
0.05509	0.05791	0.00534
0.05611	0.05915	0.00528
0.057	0.06014	0.00511
0.05823	0.06144	0.00537
0.05837	0.06268	0.00556
0.05864	0.06293	0.00515
0.05924	0.06263	0.00544
0.05963	0.0638	0.00531
0.05963	0.06448	0.00515
0.05914	0.06332	0.00531
0.05853	0.06172	0.0051
0.05792	0.06236	0.00527
0.05705	0.06181	0.00598
0.05604	0.06023	0.0055
0.0544	0.05813	0.00554
0.05247	0.0552	0.00549
0.0508	0.05125	0.00506
0.04851	0.04757	0.00496
0.04522	0.04413	0.00516
0.04243	0.04133	0.00501
0.03851	0.03809	0.00503
0.03454	0.03358	0.00461
0.03067	0.0296	0.00428
0.0262	0.02498	0.00413
0.02128	0.02021	0.00374
0.01658	0.01581	0.00379
0.01164	0.01086	0.00398
0.00675	0.00628	0.0033
0.00203	-0.00031752	0.00345
-0.00321	-0.00625	0.00313
-0.00824	-0.01205	0.00291
-0.01367	-0.01777	0.00245
-0.0188	-0.0217	0.00221
-0.0234	-0.02663	0.00209
-0.02789	-0.03163	0.00208
-0.0324	-0.03617	0.00192
-0.03634	-0.04072	0.00152
-0.04047	-0.0448	0.00109
-0.04443	-0.04828	0.00105
-0.048	-0.05255	0.00051428
-0.05137	-0.05536	6.85e-05
-0.0544	-0.05751	7.642e-05
-0.05676	-0.05911	0.00026024
-0.05924	-0.06142	-2.52e-05
-0.06126	-0.06287	0.00030514
-0.06324	-0.06377	9.539e-05
-0.06491	-0.06419	0.00021922
-0.06555	-0.06461	-1.368e-05
-0.06616	-0.06526	-0.0001587
-0.06694	-0.06669	-0.00067914
-0.06689	-0.06614	-0.0011
-0.0666	-0.06449	-0.00129
-0.06677	-0.06364	-0.00176
-0.06594	-0.06358	-0.00169
-0.06504	-0.06264	-0.0018
-0.06407	-0.06122	-0.00217
-0.06301	-0.05909	-0.00257
-0.06211	-0.05752	-0.00261
-0.06029	-0.05621	-0.00219
-0.05896	-0.05476	-0.0023
-0.05747	-0.05309	-0.0025
-0.05535	-0.05058	-0.00224
-0.05413	-0.04864	-0.00257
-0.0528	-0.04753	-0.00274
-0.05098	-0.04661	-0.003
-0.04888	-0.0454	-0.00319
-0.04694	-0.04365	-0.00338
-0.04514	-0.04178	-0.00401
-0.04391	-0.0402	-0.00402
-0.04264	-0.03844	-0.00402
-0.04082	-0.03632	-0.00419
-0.0391	-0.03483	-0.00446
-0.03768	-0.03543	-0.0048
-0.03608	-0.03411	-0.00505
-0.03457	-0.03128	-0.00514
-0.03316	-0.02974	-0.00428
-0.03154	-0.02855	-0.00487
-0.03061	-0.02755	-0.0056
-0.02976	-0.02655	-0.0056
-0.02815	-0.02525	-0.00611
-0.02623	-0.0236	-0.0059
-0.02515	-0.02211	-0.00598
-0.02429	-0.02151	-0.00633
-0.02343	-0.02091	-0.00639
-0.0225	-0.02002	-0.00674
-0.0219	-0.01965	-0.00733
-0.02131	-0.01983	-0.00732
-0.02001	-0.01966	-0.00728
-0.01932	-0.01837	-0.00731
-0.01777	-0.01807	-0.0069
-0.01704	-0.0172	-0.00731
-0.01682	-0.01577	-0.00821
-0.01665	-0.01441	-0.00838
-0.01632	-0.01331	-0.00862
-0.01551	-0.01395	-0.00882
-0.01484	-0.01383	-0.00882
-0.01424	-0.01383	-0.00897
-0.01358	-0.01318	-0.00864
-0.01344	-0.013	-0.00848
-0.01337	-0.01294	-0.00951
-0.01281	-0.01234	-0.00951
-0.0122	-0.01287	-0.00928
-0.01194	-0.01294	-0.00886
-0.0122	-0.01253	-0.0087
-0.01205	-0.01172	-0.00905
-0.0116	-0.01047	-0.00915
-0.01092	-0.0101	-0.00894
-0.01051	-0.00991	-0.00913
-0.01034	-0.00973	-0.00974
-0.0101	-0.00955	-0.00998
-0.00979	-0.00984	-0.00987
-0.00932	-0.00985	-0.00964
-0.00949	-0.00926	-0.00949
-0.00977	-0.00866	-0.00947
-0.0092	-0.00901	-0.00939
-0.00904	-0.00883	-0.00984
-0.00904	-0.00908	-0.00995
-0.00898	-0.00813	-0.00972
-0.00897	-0.00812	-0.00951
-0.00857	-0.008	-0.00964
-0.0079	-0.00837	-0.01029
-0.00799	-0.00684	-0.01013
-0.0079	-0.00635	-0.00959
-0.00746	-0.00646	-0.00939
-0.00698	-0.00657	-0.00934
-0.00701	-0.00656	-0.0092
-0.00704	-0.00775	-0.00948
-0.00636	-0.00653	-0.00931
-0.00601	-0.00568	-0.00935
-0.00591	-0.00656	-0.00923
-0.00573	-0.00674	-0.00937
-0.00577	-0.00711	-0.00922
-0.00638	-0.00635	-0.00972
-0.00591	-0.00552	-0.01005
-0.00569	-0.00468	-0.00955
-0.00607	-0.00485	-0.00896
-0.00609	-0.00508	-0.00852
-0.00539	-0.00556	-0.00883
-0.00503	-0.00509	-0.00893
-0.00485	-0.00502	-0.00898
-0.00479	-0.0058	-0.00877
-0.00429	-0.00522	-0.00836
-0.00408	-0.00469	-0.00865
-0.00421	-0.00363	-0.00899
-0.00421	-0.00262	-0.00848
-0.00415	-0.00193	-0.00805
-0.00427	-0.00434	-0.00788
-0.00405	-0.00378	-0.00771
-0.00337	-0.00347	-0.00696
-0.0031	-0.00395	-0.00632
-0.00331	-0.00348	-0.00672
-0.00337	-0.00306	-0.00731
-0.00337	-0.00298	-0.00711
-0.00349	-0.00399	-0.00653
-0.00352	-0.00412	-0.00648
-0.00276	-0.00366	-0.00693
-0.00254	-0.00317	-0.00686
-0.00242	-0.00376	-0.00648
-0.00251	-0.00372	-0.00638
-0.00267	-0.00271	-0.0065
-0.00218	-0.00281	-0.00637
-0.00226	-0.00376	-0.00563
-0.00217	-0.0033	-0.00555
-0.00168	-0.00324	-0.00563
-0.00159	-0.00277	-0.0055
-0.00178	-0.00289	-0.00532
-0.00195	-0.00235	-0.00534
-0.00156	-0.0027	-0.0055
-0.00127	-0.00253	-0.0053
-0.00116	-0.00224	-0.00487
-0.00118	-0.00176	-0.00433
-0.00155	-0.00206	-0.00423
-0.00151	-0.00117	-0.00425
-0.00056428	-0.00139	-0.0041
-0.00031118	-0.0017	-0.00359
-0.00056848	-0.00139	-0.00318
-0.00040016	-0.00223	-0.0032
-0.00079545	-0.00111	-0.00347
-0.00103	-0.00091294	-0.00365
-0.00102	-0.00191	-0.0032
-0.00113	-0.0024	-0.00319
-0.00087399	-0.00217	-0.00305
-0.00087156	-0.00241	-0.00296
-0.0005561	-0.00154	-0.00234
-0.00063479	-0.00088132	-0.00206
-0.00061897	-0.00076698	-0.00237
-0.00055748	7.12e-05	-0.00232
-0.00034924	-0.00056813	-0.00209
0.0001311	-0.00075619	-0.00178
4.211e-05	-0.00011069	-0.00135
-0.00026125	0.00037293	-0.00139
0.00013278	0.00025598	-0.00151
0.00027987	0.0007998	-0.0013
-8.89e-05	-0.00025882	-0.00062058
-8.875e-05	0.00037931	-0.00032124
-0.00032117	0.00045829	-0.00077605
-0.00017972	-0.0001291	-0.0008654
-9.832e-05	-0.00119	0.00022811
0.00028578	-0.00116	0.00023393
0.00059972	-0.00067883	-0.00018844
0.00101	-0.00104	0.00051464
0.00074534	-0.0008697	0.00067666
0.00076556	-0.00035193	0.00103
0.00108	0.0006053	0.00131
0.0015	0.00048933	0.00139
0.00127	0.0009704	0.00156
0.00066357	0.00085821	0.00163
0.00088227	0.00075773	0.00149
0.00107	-0.00089882	0.00135
0.00114	-0.00127	0.00132
0.00139	-0.00106	0.00222
0.0017	0.00017808	0.00225
0.00174	0.00036239	0.00209
0.00181	0.000659	0.00181
0.00192	0.00054033	0.00221
0.00185	0.00119	0.00289
0.00196	0.00126	0.00331
0.00164	0.00126	0.00304
0.00109	0.00109	0.00302
0.00096389	0.00055455	0.00311
0.00185	0.00030793	0.00332
0.00195	0.00065268	0.00421
0.00209	0.00118	0.00463
0.00238	0.00178	0.00475
0.00224	0.00161	0.005
0.00211	0.00143	0.00506
0.00182	0.00095912	0.00516
0.00222	0.00088461	0.00528
0.00249	0.00153	0.00563
0.00179	0.00194	0.00534
0.00134	0.00277	0.00527
0.00159	0.0025	0.00611
0.00236	0.00125	0.00653
0.00283	0.00211	0.00631
0.00282	0.00296	0.00678
0.00295	0.00208	0.00651
0.00294	0.00206	0.00664
0.00264	0.00235	0.00686
0.00287	0.00324	0.00695
0.00343	0.00314	0.00744
0.00335	0.00195	0.00746
0.00339	0.00193	0.00777
0.00425	0.00286	0.00818
0.00397	0.00412	0.00852
0.00413	0.00289	0.00858
0.00442	0.0034	0.0088
0.00411	0.00348	0.00868
0.00407	0.00234	0.00878
0.00441	0.00338	0.00881
0.00503	0.00433	0.00922
0.00507	0.00474	0.00947
0.00506	0.00593	0.01021
0.00469	0.00566	0.01036
0.00481	0.0047	0.01009
0.00536	0.00545	0.0101
0.00519	0.0063	0.01071
0.00552	0.00547	0.01102
0.00579	0.00552	0.0113
0.00635	0.00657	0.01074
0.00641	0.0073	0.01115
0.0068	0.00718	0.0119
0.00711	0.00791	0.01225
0.00755	0.00591	0.01249
0.00765	0.00505	0.01269
0.00755	0.0055	0.013
0.00803	0.00726	0.01302
0.00901	0.00775	0.01343
0.00935	0.00869	0.0139
0.00951	0.00865	0.01389
0.00926	0.00828	0.01391
0.00971	0.00924	0.01468
0.00956	0.00841	0.01504
0.00991	0.00916	0.01513
0.01044	0.00988	0.01554
0.0105	0.01071	0.01545
0.01066	0.01038	0.01543
0.01024	0.00924	0.01644
0.01058	0.01022	0.01667
0.01096	0.01142	0.01646
0.01139	0.01166	0.01658
0.01157	0.01138	0.01676
0.01163	0.01084	0.01705
0.01194	0.01142	0.01731
0.01192	0.01173	0.01774
0.01189	0.01149	0.01785
0.01256	0.01137	0.01818
0.01204	0.01101	0.01852
0.01187	0.01135	0.0182
0.01153	0.01183	0.01814
0.01196	0.01135	0.01888
0.01215	0.01247	0.01912
0.01251	0.0123	0.01928
0.01301	0.01265	0.01984
0.01302	0.01206	0.0197
0.01312	0.01157	0.0191
0.01365	0.01209	0.01925
0.0139	0.01172	0.01996
0.01388	0.01211	0.02001
0.01424	0.01276	0.01994
0.01461	0.01262	0.02
0.01528	0.01413	0.02018
0.01608	0.01473	0.0205
0.01697	0.015	0.02077
0.01726	0.01576	0.02137
0.01845	0.01656	0.02115
0.01938	0.0188	0.02077
0.01981	0.01893	0.02111
0.02073	0.01895	0.02098
0.02168	0.02099	0.02108
0.02354	0.02264	0.02139
0.02492	0.02398	0.02107
0.02602	0.02638	0.02103
0.0274	0.02881	0.02145
0.02958	0.03005	0.0211
0.03181	0.03186	0.021
0.03337	0.03428	0.02154
0.03496	0.03569	0.02092
0.03719	0.03821	0.02073
0.03976	0.04152	0.02051
0.04232	0.044	0.02005
0.04511	0.04753	0.01956
0.04757	0.05139	0.01919
0.05032	0.05477	0.01953
0.05402	0.05822	0.01914
0.05705	0.06114	0.01874
0.06023	0.06475	0.01819
0.06358	0.06908	0.01769
0.06747	0.07372	0.01739
0.07136	0.07832	0.01659
0.07474	0.0828	0.0156
0.07813	0.08759	0.01523
0.08169	0.09174	0.01543
0.08574	0.09571	0.01467
0.08997	0.09998	0.01365
0.09379	0.10427	0.01301
0.09752	0.10869	0.01247
0.10123	0.11223	0.01193
0.10506	0.11524	0.01141
0.10798	0.1195	0.01107
0.11089	0.12204	0.00992
0.11336	0.12319	0.00887
0.11512	0.12431	0.00817
0.11629	0.12411	0.00721
0.11692	0.12394	0.00603
0.11634	0.1214	0.00473
0.11491	0.11884	0.00461
0.11303	0.11553	0.00383
0.1103	0.11139	0.00278
0.10566	0.10577	0.00202
0.10103	0.09885	0.00082696
0.09534	0.09078	0.00014799
0.08824	0.08253	-0.00107
0.08092	0.07237	-0.00242
0.0723	0.06243	-0.00369
0.06247	0.05105	-0.004
0.05283	0.03977	-0.00443
0.04202	0.02742	-0.00522
0.03079	0.01443	-0.00632
0.01938	0.00271	-0.00726
0.00685	-0.0087	-0.00801
-0.00482	-0.02073	-0.00877
-0.01669	-0.0326	-0.00981
-0.0282	-0.04485	-0.01085
-0.03853	-0.05518	-0.01157
-0.04882	-0.06533	-0.01159
-0.0595	-0.07514	-0.01184
-0.06917	-0.08433	-0.01245
-0.07854	-0.09235	-0.01279
-0.08694	-0.09925	-0.01367
-0.09378	-0.10492	-0.01396
-0.10056	-0.10947	-0.01439
-0.10631	-0.11318	-0.01547
-0.11072	-0.11621	-0.01565
-0.11472	-0.11667	-0.01618
-0.11704	-0.11866	-0.01618
-0.1189	-0.11789	-0.01601
-0.12024	-0.11714	-0.01639
-0.1204	-0.11647	-0.01646
-0.11948	-0.11437	-0.01686
-0.11821	-0.11142	-0.0172
-0.11597	-0.10911	-0.01712
-0.11305	-0.10593	-0.0172
-0.11037	-0.10165	-0.01724
-0.10723	-0.09755	-0.01688
-0.1031	-0.09337	-0.01665
-0.09928	-0.08913	-0.01648
-0.09547	-0.08423	-0.01671
-0.09125	-0.0792	-0.01765
-0.08676	-0.07455	-0.0177
-0.08213	-0.0711	-0.01669
-0.07792	-0.06663	-0.01696
-0.0736	-0.06374	-0.01726
-0.06958	-0.06105	-0.0173
-0.06579	-0.05747	-0.01663
-0.06155	-0.05371	-0.0165
-0.0581	-0.04987	-0.01605
-0.0552	-0.0475	-0.01629
-0.05201	-0.04409	-0.01599
-0.04819	-0.04023	-0.01582
-0.04505	-0.03844	-0.01565
-0.04247	-0.03626	-0.01554
-0.0403	-0.03324	-0.01488
-0.03781	-0.03162	-0.01476
-0.03553	-0.02979	-0.01503
-0.03313	-0.02747	-0.01561
-0.03138	-0.02515	-0.0151
-0.02957	-0.02411	-0.01452
-0.02706	-0.02357	-0.01438
-0.02528	-0.02226	-0.01448
-0.0239	-0.02096	-0.01422
-0.0224	-0.01946	-0.01402
-0.02117	-0.0185	-0.01401
-0.02035	-0.01754	-0.01415
-0.01927	-0.01687	-0.01367
-0.01851	-0.01621	-0.01359
-0.0176	-0.01538	-0.01354
-0.01645	-0.01458	-0.01307
-0.01509	-0.01493	-0.01252
-0.01462	-0.01422	-0.01213
-0.01423	-0.01367	-0.01201
-0.01409	-0.01372	-0.01217
-0.01354	-0.01313	-0.01174
-0.01291	-0.01247	-0.01213
-0.01286	-0.01157	-0.01214
-0.01189	-0.0119	-0.01195
-0.01134	-0.01243	-0.01151
-0.01165	-0.01307	-0.01094
-0.01151	-0.01362	-0.01115
-0.01081	-0.01235	-0.01149
-0.0111	-0.01003	-0.01131
-0.01105	-0.01023	-0.01071
-0.01123	-0.01029	-0.01045
-0.01042	-0.01056	-0.01038
-0.01029	-0.0114	-0.01034
-0.01042	-0.01093	-0.00951
-0.01031	-0.01069	-0.00925
-0.01024	-0.01026	-0.00929
-0.01013	-0.01156	-0.00921
-0.00992	-0.01147	-0.00948
-0.0092	-0.01022	-0.00953
-0.0093	-0.01038	-0.00932
-0.00936	-0.01116	-0.00916
-0.00944	-0.01094	-0.00917
-0.00959	-0.01041	-0.00874
-0.00914	-0.01029	-0.00866
-0.00864	-0.00924	-0.00859
-0.00823	-0.00863	-0.00792
-0.00831	-0.00934	-0.00769
-0.00837	-0.00899	-0.00809
-0.00823	-0.00929	-0.00771
-0.00791	-0.00812	-0.00708
-0.00778	-0.00704	-0.00675
-0.00734	-0.00709	-0.00671
-0.00709	-0.00679	-0.00669
-0.00665	-0.00709	-0.007
-0.0064	-0.00674	-0.00687
-0.00559	-0.00579	-0.00621
-0.00514	-0.00543	-0.00627
-0.00536	-0.00536	-0.00594
-0.00548	-0.00541	-0.00607
-0.00523	-0.00593	-0.00563
-0.00529	-0.00712	-0.00551
-0.00497	-0.00656	-0.00509
-0.00472	-0.00514	-0.00477
-0.00416	-0.00472	-0.00471
-0.00395	-0.0046	-0.00444
-0.00388	-0.00383	-0.00453
-0.00352	-0.0031	-0.00441
-0.00324	-0.00444	-0.00455
-0.00347	-0.00505	-0.00453
-0.00414	-0.00441	-0.00471
-0.00397	-0.00417	-0.0041
-0.00364	-0.00376	-0.00352
-0.00313	-0.00304	-0.00401
-0.0027	-0.00339	-0.00388
-0.00215	-0.00322	-0.00355
-0.00174	-0.00227	-0.00296
-0.00151	-0.00226	-0.00292
-0.00124	-0.00285	-0.00309
-0.00146	-0.00197	-0.00317
-0.00171	-0.00195	-0.00243
-0.00182	-0.0029	-0.00262
-0.00138	-0.00249	-0.00309
-0.00139	-0.00249	-0.00311
-0.00114	-0.00209	-0.00263
-0.00083818	-0.00083702	-0.00218
-0.0004899	-0.00082049	-0.00198
-0.00065642	-0.0008667	-0.002
-0.00115	-0.00169	-0.00208
-0.00106	-0.00222	-0.00183
-0.00063433	-0.00229	-0.00157
-0.00064904	-0.00205	-0.00132
-0.0006623	-0.00294	-0.00123
-0.00102	-0.00238	-0.0016
-0.00023615	-0.00071016	-0.00143
0.00026319	-0.00104	-0.00129
-0.00026035	-0.00193	-0.00112
-0.00048872	-0.00159	-0.00114
-0.00022177	-0.0017	-0.00071162
0.00014656	-0.00124	-0.0008675
0.00043564	-0.00081503	-0.00123
0.00034799	-0.00099702	-0.00090479
0.00027893	-0.00010588	-0.00136
0.00014058	-0.00026499	-0.00093663
-0.00010188	-0.00109	-0.00071649
-8.832e-05	-0.00204	-0.00083495
-2.369e-05	-0.00183	-9.508e-05
-7.206e-05	-0.00071476	-0.00016588
0.00025542	0.00018046	6.125e-05
0.00056066	0.00013215	-5.288e-05
0.00073856	0.00042232	-0.00035479
0.00092801	0.00109	0.00015455
0.00139	0.00044535	-0.0002021
0.00074398	0.00080387	-0.00050978
0.00096924	0.00016523	-0.00064932
0.00105	-0.00024899	-0.00050321
0.00070709	-0.00138	-0.00035947
0.00101	-0.00081364	-0.00044453
0.00084777	-0.00014827	-0.00052187
0.00142	-0.00098336	-0.00027454
0.0016	-0.00064284	-8.803e-05
0.00214	0.00017294	0.00019387
0.00191	0.00131	-0.00015807
0.0016	0.00078214	-0.00015198
0.00149	0.00178	0.00036343
0.00169	0.00246	0.00045662
0.00193	0.0011	0.00013163
0.00194	0.00096858	0.00077105
0.00238	0.00174	0.00103
0.00289	0.00198	0.00052523
0.00198	0.0018	0.00028353
0.00168	0.00257	0.00040427
0.00261	0.00224	0.00020172
0.00258	0.00141	0.00075523
0.00245	0.00117	0.0004951
0.00227	0.00169	-0.00030506
0.00253	0.00218	-0.00035634
0.00283	0.00075604	-8.81e-05
0.003	0.00133	-4.46e-06
0.00254	0.0018	0.00021824
0.00246	0.0021	-3.157e-05
0.00275	0.00186	-0.00023428
0.00259	0.00269	-0.00010534
0.00333	0.00258	0.0001804
0.00286	0.00259	0.00015976
0.00289	0.00229	0.00034251
0.00314	0.00229	0.00019759
0.00344	0.00158	0.00032166
0.00324	0.00251	0.00036167
0.00344	0.00293	0.0004626
0.00328	0.00312	0.00044051
0.00294	0.00241	0.00054028
0.00321	0.0028	0.00035023
0.0034	0.00394	-8.189e-05
0.00359	0.00354	-0.00019725
0.00365	0.00278	8.995e-05
0.00379	0.002	-0.0001356
0.00411	0.00216	-2.822e-05
0.00459	0.00291	0.0002229
0.00451	0.00393	0.00085663
0.00453	0.00299	0.00076549
0.0049	0.0038	0.00070268
0.00508	0.00453	0.00067921
0.00544	0.004	0.00073796
0.00529	0.00393	0.0005871
0.00519	0.00469	0.00015053
0.00561	0.00499	-0.00067111
0.00567	0.00529	-0.00119
0.00577	0.00571	-0.00032884
0.00571	0.00583	0.00061128
0.00588	0.00619	0.00080703
0.00537	0.00625	0.00063575
0.00523	0.00656	0.00047119
0.00588	0.00591	0.00050993
0.00622	0.00632	0.0004269
0.00605	0.00604	0.00058772
0.00662	0.00603	0.00033204
0.00678	0.00587	-0.00047162
0.00709	0.00515	-0.00093194
0.007	0.00544	-0.00059381
0.00694	0.00532	-0.00018064
0.00706	0.00513	0.00010458
0.00688	0.00643	0.00040978
0.0071	0.00609	0.00033495
0.00773	0.00589	-0.00044602
0.00826	0.00696	-0.00048283
0.00817	0.00732	-0.00072817
0.00812	0.00727	-0.00074507
0.00866	0.0072	-0.00094744
0.00833	0.00744	-0.00075325
0.00847	0.00738	-0.00021876
0.00861	0.00744	-0.00014008
0.00942	0.00813	0.00012866
0.00949	0.00957	0.00046858
0.0093	0.0087	6.875e-05
0.00923	0.00887	-0.00061135
0.00937	0.00893	-0.00103
0.00954	0.00906	-0.0005104
0.00961	0.00859	-0.00032855
0.00966	0.00828	-0.00034787
0.0097	0.00845	0.00010575
0.01058	0.00915	0.00023696
0.01105	0.00968	-0.00027949
0.01138	0.01075	-0.00055037
0.01091	0.01105	-0.00132
0.01101	0.01106	-0.0009612
0.01162	0.01105	-0.00042577
0.01178	0.012	-0.00010379
0.01157	0.01248	-0.00041668
0.01148	0.01303	-0.00066105
0.01222	0.01274	-0.00048748
0.01195	0.01286	0.00026531
0.0125	0.01245	-0.00029809
0.01346	0.01315	-0.0002746
0.01361	0.01351	-0.00046362
0.01403	0.01369	-0.00058665
0.01431	0.01435	-0.0009144
0.01439	0.01466	-0.00070474
0.01419	0.01384	-0.00089559
0.01431	0.01437	-0.0013
0.01448	0.01402	-0.00094209
0.01453	0.0136	-0.00045542
0.01459	0.01383	-0.00103
0.01485	0.01488	-0.00075767
0.01564	0.01566	-0.00039843
0.01591	0.01613	-0.00108
0.01607	0.01726	-0.00122
0.01618	0.01799	-0.00126
0.0164	0.01817	-0.00141
0.01626	0.01878	-0.00079667
0.01652	0.01803	-0.00090554
0.01719	0.01809	-0.00088338
0.01783	0.01821	-0.00096917
0.01777	0.01857	-0.00117
0.0177	0.01898	-0.00134
0.01811	0.02	-0.00133
0.0182	0.02007	-0.00085138
0.01843	0.02055	-0.00046699
0.01859	0.02046	-0.0005745
0.019	0.02022	-0.00061987
0.01926	0.02082	-0.00105
0.01929	0.02077	-0.0013
0.01955	0.02137	-0.00123
0.01945	0.02157	-0.00102
0.01961	0.02093	-0.00133
0.0197	0.02128	-0.00043676
0.02002	0.02159	-0.00014422
0.01977	0.02195	-0.0007061
0.01962	0.02226	-0.00122
0.01964	0.02306	-0.00123
0.01942	0.02125	-0.00112
0.01934	0.02129	-0.0005905
0.0197	0.02172	-0.00084637
0.02001	0.02196	-0.00117
0.01977	0.02223	-0.00111
0.01992	0.02123	-0.00096408
0.02003	0.02218	-0.00127
0.0196	0.02232	-0.00097854
0.01929	0.0221	-0.00096189
0.01876	0.02217	-0.00079305
0.01891	0.02255	-0.00049222
0.01846	0.02234	-0.00084629
0.01801	0.02119	-0.00107
0.01795	0.0203	-0.00088282
0.01746	0.02038	-0.00086636
0.01692	0.01886	-0.00095192
0.01645	0.01857	-0.00141
0.01621	0.018	-0.00165
0.01553	0.01666	-0.00175
0.0147	0.01541	-0.00189
0.01438	0.0157	-0.00164
0.01439	0.01543	-0.00151
0.01376	0.01432	-0.00145
0.01296	0.01385	-0.00093369
0.01194	0.01345	-0.00098278
0.01143	0.01311	-0.00111
0.01088	0.01176	-0.00121
0.01009	0.01153	-0.00121
0.009	0.01067	-0.00101
0.00808	0.00909	-0.00119
0.0078	0.00827	-0.00146
0.00709	0.00611	-0.00154
0.00642	0.00373	-0.00183
0.00527	0.00324	-0.00151
0.00451	0.0026	-0.00165
0.00335	0.001	-0.00207
0.00218	-1.304e-05	-0.00155
0.0015	-0.00060395	-0.00124
0.000534	-0.00184	-0.00117
-0.00089644	-0.00268	-0.00123
-0.00186	-0.0038	-0.00163
-0.00253	-0.00529	-0.00197
-0.00328	-0.00589	-0.00177
-0.00428	-0.00654	-0.00189
-0.00537	-0.00762	-0.00247
-0.00604	-0.00804	-0.00219
-0.0071	-0.00921	-0.00189
-0.00806	-0.01083	-0.00238
-0.0091	-0.01115	-0.0024
-0.01023	-0.01098	-0.00231
-0.01062	-0.01156	-0.00229
-0.01135	-0.01251	-0.00241
-0.01217	-0.01375	-0.00243
-0.01269	-0.01542	-0.00243
-0.01336	-0.01628	-0.00235
-0.01424	-0.01665	-0.00274
-0.01463	-0.0175	-0.00254
-0.01553	-0.01735	-0.00188
-0.0159	-0.0164	-0.00189
-0.01637	-0.01769	-0.00183
-0.01687	-0.0192	-0.00173
-0.01721	-0.01893	-0.00208
-0.0179	-0.01888	-0.00257
-0.01809	-0.01942	-0.00224
-0.01848	-0.02021	-0.00213
-0.01868	-0.01964	-0.00197
-0.01926	-0.02	-0.00187
-0.01935	-0.02015	-0.00199
-0.01907	-0.0194	-0.00209
-0.01941	-0.01852	-0.00168
-0.01941	-0.01769	-0.00162
-0.01925	-0.01792	-0.0016
-0.01943	-0.01833	-0.00198
-0.01993	-0.01876	-0.00271
-0.01987	-0.019	-0.00219
-0.01955	-0.01907	-0.00168
-0.01894	-0.01943	-0.00194
-0.01986	-0.01993	-0.00232
-0.01972	-0.019	-0.00216
-0.01988	-0.01871	-0.0027
-0.01969	-0.01824	-0.0031
-0.01935	-0.01841	-0.00282
-0.01908	-0.0192	-0.00199
-0.01938	-0.01928	-0.0018
-0.01937	-0.01841	-0.00219
-0.01903	-0.01717	-0.00238
-0.01888	-0.01717	-0.00251
-0.01891	-0.01729	-0.00195
-0.01867	-0.01684	-0.00188
-0.0184	-0.01507	-0.00157
-0.0181	-0.01485	-0.00174
-0.01748	-0.01644	-0.0025
-0.01766	-0.01764	-0.00239
-0.01745	-0.01762	-0.00197
-0.01774	-0.01645	-0.00167
-0.01766	-0.01604	-0.00178
-0.0165	-0.01515	-0.00223
-0.01591	-0.01479	-0.00249
-0.0158	-0.01514	-0.00216
-0.01612	-0.0158	-0.00194
-0.01632	-0.01451	-0.00198
-0.01592	-0.01514	-0.00186
-0.01578	-0.01612	-0.00219
-0.01584	-0.01489	-0.00264
-0.01603	-0.01407	-0.00234
-0.01542	-0.01335	-0.00218
-0.01458	-0.01388	-0.00201
-0.01368	-0.01359	-0.00156
-0.01395	-0.01335	-0.00204
-0.014	-0.01283	-0.00236
-0.01404	-0.01217	-0.00209
-0.01364	-0.01252	-0.00162
-0.01358	-0.01298	-0.00148
-0.01348	-0.01377	-0.00171
-0.01297	-0.01284	-0.00239
-0.01253	-0.01248	-0.0024
-0.01231	-0.0126	-0.00199
-0.01255	-0.01301	-0.00203
-0.0124	-0.0128	-0.00191
-0.01213	-0.01156	-0.00172
-0.01194	-0.01172	-0.00162
-0.01185	-0.01191	-0.00181
-0.01116	-0.01138	-0.00212
-0.01105	-0.01127	-0.0023
-0.01079	-0.01086	-0.00225
-0.01062	-0.01027	-0.00186
-0.01079	-0.00967	-0.00184
-0.01046	-0.01007	-0.00164
-0.01009	-0.01043	-0.00152
-0.00997	-0.01033	-0.00179
-0.00979	-0.00867	-0.00173
-0.00997	-0.00953	-0.00208
-0.00976	-0.00984	-0.00203
-0.00963	-0.00984	-0.00153
-0.00916	-0.01015	-0.00148
-0.00845	-0.00874	-0.00206
-0.00854	-0.00867	-0.00249
-0.00873	-0.00884	-0.00227
-0.00871	-0.00867	-0.00205
-0.0084	-0.00855	-0.00195
-0.0083	-0.00866	-0.00205
-0.00886	-0.00926	-0.00219
-0.00887	-0.00833	-0.00217
-0.00835	-0.00797	-0.00197
-0.00785	-0.0075	-0.00234
-0.00755	-0.00713	-0.00221
-0.00737	-0.00807	-0.00221
-0.00714	-0.00814	-0.00233
-0.00709	-0.00803	-0.00245
-0.00729	-0.0078	-0.00218
-0.00739	-0.00745	-0.00156
-0.00716	-0.00627	-0.00182
-0.00753	-0.00584	-0.00196
-0.00769	-0.00618	-0.00207
-0.00752	-0.00613	-0.00239
-0.00689	-0.00552	-0.00185
-0.00658	-0.00729	-0.00159
-0.00622	-0.00683	-0.00199
-0.00616	-0.00748	-0.00272
-0.00585	-0.00732	-0.00188
-0.0057	-0.00661	-0.00183
-0.00601	-0.00608	-0.00176
-0.00612	-0.00643	-0.0016
-0.0061	-0.00596	-0.00135
-0.00583	-0.00595	-0.00109
-0.0052	-0.00673	-0.00122
-0.00485	-0.0058	-0.00128
-0.00462	-0.00485	-0.00147
-0.00464	-0.00478	-0.00143
-0.00465	-0.00478	-0.00163
-0.00479	-0.00477	-0.00176
-0.00492	-0.00407	-0.00225
-0.00509	-0.00386	-0.00191
-0.00476	-0.00522	-0.00197
-0.00467	-0.00558	-0.00158
-0.00514	-0.0057	-0.00121
-0.00451	-0.00642	-0.00116
-0.00472	-0.00621	-0.00172
-0.00482	-0.00474	-0.00179
-0.00469	-0.00349	-0.00161
-0.00429	-0.00382	-0.00157
-0.00375	-0.00442	-0.00163
-0.00372	-0.0039	-0.00188
-0.00398	-0.00312	-0.00208
-0.00401	-0.00304	-0.00235
-0.00346	-0.00387	-0.00201
-0.00348	-0.00411	-0.00166
-0.00343	-0.00431	-0.00169
-0.00363	-0.00265	-0.00175
-0.00363	-0.00245	-0.00192
-0.00401	-0.00321	-0.0022
-0.00414	-0.00423	-0.00238
-0.00345	-0.00336	-0.0024
-0.00322	-0.0024	-0.00182
-0.00299	-0.0021	-0.00182
-0.00319	-0.00179	-0.00191
-0.00324	-0.00267	-0.00217
-0.00311	-0.00326	-0.00185
-0.00287	-0.0031	-0.00149
-0.00296	-0.00262	-0.00132
-0.00319	-0.00267	-0.00137
-0.00293	-0.00343	-0.00145
-0.00277	-0.00386	-0.00131
-0.00302	-0.00369	-0.00133
-0.00295	-0.00323	-0.00156
-0.00278	-0.00162	-0.00176
-0.00334	-0.00295	-0.00154
-0.0033	-0.00409	-0.00178
-0.00286	-0.00339	-0.00151
-0.0025	-0.00285	-0.00149
-0.00265	-0.00361	-0.00116
-0.00275	-0.0041	-0.00134
-0.00251	-0.00387	-0.00181
-0.00262	-0.00371	-0.00222
-0.00206	-0.00247	-0.00219
-0.0021	-0.00198	-0.00208
-0.00248	-0.00222	-0.0013
-0.00246	-0.0018	-0.00118
-0.00227	-0.00185	-0.00162
-0.00222	-0.00173	-0.00209
-0.00236	-0.00202	-0.00173
-0.00247	-0.00208	-0.00122
-0.00259	-0.00197	-0.00102
-0.00256	-0.00143	-0.00148
-0.00206	-0.002	-0.00155
-0.00188	-0.00279	-0.00153
-0.00159	-0.00214	-0.00151
-0.00185	-0.00243	-0.00168
-0.00159	-0.00238	-0.00165
-0.0015	-0.00244	-0.00118
-0.00176	-0.0012	-0.00154
-0.00218	-0.00123	-0.00184
-0.00191	-0.00235	-0.0019
-0.00192	-0.00312	-0.00153
-0.00158	-0.00409	-0.00155
-0.00131	-0.00306	-0.00155
-0.0015	-0.00163	-0.00172
-0.00126	-0.00151	-0.00188
-0.00153	-0.00084906	-0.00169
-0.00185	-0.00101	-0.0018
-0.00221	-0.0016	-0.00209
-0.00224	-0.00125	-0.00226
-0.00185	-0.00136	-0.00191
-0.00174	-0.00214	-0.00166
-0.00198	-0.00067699	-0.00168
-0.00158	2.39e-06	-0.00134
-0.00097401	-0.00117	-0.00165
-0.0012	-0.00142	-0.00185
-0.00136	-0.00118	-0.00189
-0.00088279	-0.00136	-0.00124
-0.00128	-0.00089008	-0.00088209
-0.00133	-0.00040658	-0.00103
-0.00138	-0.00092182	-0.00124
-0.00131	-0.00188	-0.00116
-0.00097962	-0.00093691	-0.00172
-0.0003241	-0.00157	-0.00242
-0.00062277	-0.00259	-0.00269
-0.00093307	-0.00254	-0.00208
-0.00119	-0.00178	-0.00159
-0.00166	-0.00094483	-0.00116
-0.00113	-0.00146	-0.001
-0.00067022	-0.00254	-0.00107
-0.00106	-0.00132	-0.00124
-0.00125	-0.00052854	-0.00159
-0.00167	-0.00082644	-0.00197
-0.00113	-0.00021498	-0.00145
-0.00086045	-0.00198	-0.00093869
-0.00112	-0.00183	-0.00111
-0.00124	-0.00153	-0.00098539
-0.00129	-0.00153	-0.00122
-0.00124	-0.00177	-0.00165
-0.00148	-0.00119	-0.00176
-0.00145	-0.00106	-0.00164
-0.00088408	-0.00107	-0.00155
-0.00079687	-0.00052646	-0.00118
-0.00104	-0.00081525	-0.00097739
-0.00111	-0.00105	-0.00069695
-0.00139	-0.00082358	-0.00134
-0.00069559	-0.00046537	-0.0017
-0.00061025	-0.00028525	-0.00154
-0.00086659	-9.979e-05	-0.00151
-0.0011	-0.00021205	-0.00131
-0.00071098	-0.00043897	-0.00135
-0.00073831	-0.00115	-0.00135
-0.00089922	-0.00127	-0.00134
-0.0003948	-0.00128	-0.00083404
1.291e-05	-0.0007971	-0.00113
-0.00022746	-0.00203	-0.00092127
-0.00103	-0.00206	-0.00142
-0.00105	-0.00134	-0.00149
-0.00072124	-0.00182	-0.00146
-0.00041728	-0.00147	-0.00166
-0.00017682	-0.00117	-0.00128
-0.00015347	-0.00106	-0.00093565
-0.00070475	-0.00040541	-0.00114
-0.00037539	-0.00039806	-0.00091735
-0.0003285	7.991e-05	-0.00103
-0.00020815	-0.00043094	-0.00198
-0.00022587	-0.00168	-0.00225
-0.00030953	-0.00176	-0.0015
-0.00099569	-0.00029187	-0.00107
-0.00088172	0.00038773	-0.00126
-0.00040034	-0.00048505	-0.00090791
-0.00048061	-0.00178	-0.00052875
-0.00067801	-0.00282	-0.00126
-0.00085963	-0.00153	-0.0017
-0.0011	-0.00129	-0.00192
-0.00113	-0.00069162	-0.00173
-0.00062924	-0.00104	-0.00194
-0.00047236	-0.00056793	-0.00156
-0.00104	-0.00121	-0.00107
-0.00092598	-0.0014	-0.00144
-0.00027677	-0.00152	-0.00127
-0.00084539	-0.00064626	-0.00069505
-0.00057785	0.00019905	-0.00058417
-0.00052718	-0.00014238	-0.00116
-0.00035986	-0.00072589	-0.00107
-0.00106	-0.0015	-0.00094984
-0.00113	-0.00128	-0.00086864
-0.00082424	-0.00079857	-0.00070747
-0.00073828	-0.00145	-0.00113
-7.517e-05	-0.00129	-0.00163
-0.00048532	8.168e-05	-0.00134
-0.00070706	-0.00059748	-0.00127
-0.00045063	-0.00233	-0.00061457
-0.00020326	-0.0017	-0.00050243
1.978e-05	-0.00163	-0.00104
-0.00018725	-0.00188	-0.00157
-0.00032306	-0.00059173	-0.00123
-0.0007023	7.891e-05	-0.00084392
-0.00093834	-0.00080078	-0.00076993
-0.00122	-0.00075792	-0.00122
-0.00062072	0.00036797	-0.00114
-0.0001174	0.0005059	-0.00147
-0.00086921	-2.029e-05	-0.00154
-0.00053228	-0.0003105	-0.00142
-0.00062917	-0.00108	-0.00101
-0.00104	-0.00085849	-0.00127
-0.00077553	-0.00044225	-0.00067175
-0.00065844	-0.00037259	-0.00045668
-0.00072821	-0.00149	-0.00058684
-0.00096599	-0.00193	-0.00137
-0.00074869	-0.00058686	-0.00169
-0.00020217	0.00054997	-0.00148
-0.00035831	0.00045156	-0.00139
-0.00059679	-0.00031463	-0.00070103
-0.00053026	-0.00014518	-0.00149
-0.00058099	4.362e-05	-0.00191
-0.00013321	-0.0006691	-0.00153
0.00013521	-0.00014488	-0.00145
-0.00043566	0.00027778	-0.00104
-0.00028394	0.00023349	-0.00063065
-0.00012238	-0.00076365	-0.00084354
-0.00030716	-0.00154	-0.00129
-0.00020203	-0.00191	-0.0012
-0.00089217	-0.00133	-0.00104
-0.00095475	-0.00116	-0.00077184
-1.357e-05	-0.00026802	-0.0009197
0.00016713	-0.00049182	-0.00074589
-0.00077428	-0.00031943	-5.537e-05
-0.00065844	-0.00024568	-0.00035056
-0.00019008	-0.00101	-0.00045836
-0.00082331	-0.00167	-0.00108
-0.00077534	-0.00121	-0.00115
-0.00016033	-0.00085095	-0.00115
-0.00019628	-0.00121	-0.00093946
-0.00063422	-0.00033472	-0.00079585
-0.00066892	0.0002662	-0.0006134
-0.00029477	0.00033577	-0.00082142
-0.00019653	0.00034323	-0.00069454
-0.00053107	6.203e-05	-0.00051665
-0.00114	-0.00118	-0.00116
-0.00121	-0.00161	-0.0011
-0.00063474	-0.00084743	-0.00045197
-0.00027864	-0.00078312	-0.00107
-0.00024163	-0.00083392	-0.00101
-0.00055814	-0.00202	-0.0013
-0.00048774	-0.00145	-0.00162
-0.00075056	-0.00103	-0.00127
-0.00095891	-0.00091955	-0.00133
-0.00038773	-0.00044111	-0.00139
-0.00028611	-0.00043341	-0.00124
-0.00040938	-0.00138	-0.0009123
-0.00028238	-0.00105	-0.00097466
-0.00034786	0.00020304	-0.00064331
-0.00014853	-8.782e-05	-0.00048743
1.859e-05	0.00020972	-0.00096185
1.492e-05	0.00044563	-0.00104
-8.46e-06	0.00105	-0.00068408
-0.00037746	0.00023827	-0.0002968
-0.00042607	-0.00023295	-0.00011871
-0.00028171	-0.00118	-0.0004366
7.627e-05	-0.00108	-0.00092575
-6.059e-05	-0.00042923	-0.00063895
-6.742e-05	-0.00084198	-0.00116
-0.00025292	-0.00043295	-0.00156
-0.00018639	-0.00077951	-0.00178
-0.00019094	-0.00079408	-0.00126
-0.000322	-0.000373	-0.00112
-0.00049171	-0.00061724	-0.00129
-0.00035502	-2.206e-05	-0.00133
-3.078e-05	-0.00032071	-0.00153
0.0002999	0.00044757	-0.00084814
-0.00039171	0.00051452	-0.00117
-0.00029395	0.00064324	-0.00159
0.00014581	-0.00030482	-0.00124
0.00047461	0.00056696	-0.00124
-0.00017035	0.00135	-0.00117
-0.0003456	0.00143	-0.00067723
-0.00070891	0.00021233	-0.00072211
-0.00062231	-0.00127	-0.00055674
-0.00067003	-0.00206	-0.00047953
-0.00021792	-0.00238	-0.00058357
-0.00011008	-0.00162	-0.000628
0.00013828	-0.00091599	-0.00099771
0.00010531	-0.00032033	-0.00099179
-0.00027081	-0.00014005	-0.00080591
-0.00049736	0.0002225	-0.00068234
-0.00016708	-0.00036199	-0.00056134
9.88e-06	-0.00049315	-0.00058309
0.00018523	0.00038928	-0.00048328
-1.717e-05	0.00118	-0.00073431
-7.43e-05	-0.00016368	-0.00102
-0.00019118	-0.00065921	-0.00126
0.00018043	5.424e-05	-0.00101
-0.00027812	-0.00017969	-0.00083166
-0.00016934	-0.00035003	-0.00124
0.00024341	-0.00107	-0.0014
0.0002993	-0.00013041	-0.00104
0.00026192	-0.00059587	-0.00051338
-0.00023175	-0.00030943	-0.00054155
-0.0003529	-0.00041968	-0.00085258
-0.00064095	-0.00060928	-0.00104
-0.00036969	9.79e-05	-0.00114
-0.00018393	0.00039992	-0.00123
4.72e-06	0.0004032	-0.00101
0.00023609	0.00064506	-0.00069675
3.686e-05	-1e-08	-0.00064188
0.00022279	0.00027866	-0.00092678
-0.00012322	0.00118	-0.00057899
-0.00051909	0.00077375	-0.00108
-2.167e-05	0.00072223	-0.00090089
-0.00035201	1.185e-05	-0.00045428
-0.00044278	0.00024413	-0.00070592
0.00011293	0.00012801	-0.00086857
-4.816e-05	0.00042975	-0.0008273
-0.00035628	-0.00068477	-0.00088891
-0.00066261	-0.00094451	-0.00082884
-0.00062674	-5.897e-05	-0.00114
-0.00032679	0.0003092	-0.00105
-0.00050996	-0.00091935	-0.00093147
-0.00044379	-0.00148	-0.00116
-0.00049023	-0.00029754	-0.00167
-0.00011487	-0.0005867	-0.00189
-0.00012706	-0.00058842	-0.0017
-4.21e-06	-0.00064949	-0.0013
-0.00014479	-0.00070607	-0.00104
-0.00031167	-0.00113	-0.00093806
5.48e-06	-0.00019418	-0.00098559
5.947e-05	0.00016845	-0.00147
0.00030597	0.00040834	-0.00114
0.00033463	0.00059068	-0.000977
-5.162e-05	0.00083965	-0.00089522
-0.00047927	-3.598e-05	-0.00093889
-0.00056102	-0.00057577	-0.0011
7.5e-06	-0.00087421	-0.0011
0.00011043	-0.00118	-0.00093262
0.00010607	-0.00054502	-0.00085042
9.682e-05	0.00029043	-0.0007478
9.595e-05	1.89e-06	-0.00074772
7.312e-05	0.00035358	-0.00056213
-0.00053911	0.00031048	-0.00054463
-0.00018301	-0.00070166	-0.00052442
0.00028443	5.13e-05	-0.00069171
7.565e-05	0.00071767	-0.00078835
-0.00018136	0.00013449	-0.00043917
-0.00042242	-0.0002214	-0.00039939
-0.00060019	-0.00034682	-0.00023931
-0.0006379	1.248e-05	-0.00061204
-0.00044227	-0.00075493	-0.0006699
-0.00031118	-0.00053477	-0.00068772
-0.00012673	0.00017869	-0.00025435
-4.75e-06	6.894e-05	-0.00032497
0.00010868	-0.0001717	-0.00054597
0.00010184	0.00018408	-9.813e-05
0.0001549	6.52e-06	-0.00059918
7.593e-05	0.00071823	-0.0009233
-0.00023535	0.00020384	-0.00102
-0.00010409	-0.00039567	-0.00097768
-0.00044089	-0.00039846	-0.00081319
-0.00077259	-0.00016668	-0.00077347
-0.00040349	-3.748e-05	-0.00096077
-0.00083229	-0.0008054	-0.00116
-0.00055557	-0.00105	-0.00112
-0.00055727	-0.00112	-0.00105
-0.00021521	-0.00101	-0.00064158
0.00043199	0.00057868	-0.00089092
-0.000106	0.00066492	-0.00065808
-0.00051165	1.334e-05	-0.0002756
-0.0003619	-4.193e-05	-0.00081502
0.00015068	-0.00057706	-0.00105
0.00053828	-0.00070617	-0.00074056
-9.986e-05	5.288e-05	-0.00037509
-7.592e-05	0.00053683	-0.00074996
-8.026e-05	0.0007157	-0.0007838
-6.7e-06	0.00079108	-0.0005403
5.109e-05	0.00013947	-0.00074458
0.00024874	0.00014435	-0.00049717
0.00047	-0.00051022	-0.00054087
0.00028334	-0.00051244	-0.00048154
0.00063536	-0.00094042	-0.00091753
3.547e-05	0.00023753	-0.00128
-0.00055414	-4.87e-05	-0.00098518
-0.00039283	0.00041421	-0.00088067
3.939e-05	0.00095747	-0.00052871
-4.024e-05	0.00108	-0.00036895
-0.00010034	0.00080169	-0.00030707
-0.00015842	0.00027109	-0.00019046
2.669e-05	-8.184e-05	-0.00062361
-0.00010558	-0.00043998	-0.00066278
0.00013636	-0.00067602	-0.00097068
-0.0004604	-0.00128	-0.00102
-0.00096469	-0.0008166	-0.00046558
-0.00049964	-0.00051577	-0.0005332
5.233e-05	-0.00057981	-0.00052573
-0.00011762	-0.00028005	4.339e-05
-0.0004681	-0.00081833	-0.00055831
-0.0003561	0.00023255	-0.00065153
-0.00077444	0.00102	-0.00019507
-0.00056955	0.00020505	0.00031141
-0.00049625	0.00020019	-0.00014897
-0.00019098	3.245e-05	-0.00030799
-0.00032669	-0.00050659	-0.0002477
-0.00050748	-0.00026857	-0.00036867
-0.00053756	-0.0009817	-0.00018214
-2.566e-05	-0.00052171	-0.00014281
0.00046281	-0.00028133	-0.00012129
0.00066312	-0.00016649	2.164e-05
0.00016113	0.00012642	0.00016341
0.0004124	0.00108	7.288e-05
0.00027109	0.00116	-0.00052096
0.00031774	4.644e-05	-0.00033148
-0.00031917	-0.00090841	-0.00049649
-0.00046982	-0.0006307	-0.00026707
-0.00052712	-3.063e-05	-0.00041502
-0.00049328	-0.00061941	-0.00028543
-5.029e-05	-0.00062561	-4.767e-05
0.00031267	-0.00050993	-0.00058291
0.00039988	-0.00032837	-0.0006016
-0.00011074	-0.00080263	-0.0009292
-0.0003292	-0.00045422	-0.00088247
0.00011975	-0.00056807	-0.00101
0.00020697	-0.00033726	-0.00114
-0.00035082	-0.00044596	-0.00051547
-0.00031733	-0.00069358	0.00017941
6.156e-05	-0.00027422	0.00026845
0.00022015	-0.00075355	-0.00057593
-0.00034428	-4.859e-05	-0.00039701
-0.00023485	0.00019205	0.00035787
0.00025256	0.00049914	8.285e-05
0.00025044	-0.00038452	8.347e-05
0.00061699	-0.00021819	-8.718e-05
0.0006488	0.00013649	-0.0005152
0.00038344	0.00056184	-0.00032528
0.00014501	-0.00049837	-0.00010357
0.00033247	1.714e-05	-0.0006032
0.00013024	0.00050515	-0.00115
2.105e-05	0.00016046	-0.00078783
7.916e-05	-0.0009584	-0.0002301
2.863e-05	-0.00139	0.00021591
0.00038732	-0.00098947	0.00021015
-0.0001388	-0.00011014	0.000162
-0.00040374	0.0004391	-0.00035542
0.00016113	0.00014969	-0.00074309
0.00019551	-0.00037205	-0.00096089
-6.363e-05	-0.00116	-0.00058635
-0.00024081	-0.00045198	-0.00054645
-0.00018213	-0.00068947	-0.00044273
-0.0006274	1.268e-05	-0.00052484
-0.00094858	0.00049946	-0.00031522
-0.00024066	9.702e-05	-3.232e-05
-0.00013692	-0.00061003	-0.00034532
0.00011764	-0.00145	-0.00052464
7.854e-05	-0.001	-0.00023717
-0.00040194	0.0007776	-0.00046616
-0.00025654	0.00056518	-0.00062612
6.81e-05	-2.49e-05	-0.00047709
0.00040958	-0.00032162	-0.00014729
2.577e-05	-0.00038661	0.00017912
9.742e-05	-0.00014836	0.00016843
9.029e-05	-0.0006192	-0.00053033
3.101e-05	-0.00051833	-0.00058479
0.00034532	0.00067231	-0.00045599
0.00028204	3.368e-05	-4.684e-05
-0.00107	0.00050013	-0.00029517
-0.00073211	0.00034614	-4.558e-05
-5.075e-05	-0.00084132	-8.949e-05
0.00024719	-0.00115	0.00011738
0.00034871	-0.0011	4.773e-05
0.00020269	-0.00033184	-0.00056639
-0.00022406	-0.00050985	-0.00030647
0.00010668	-0.00015114	0.00040446
1.065e-05	-0.00074955	-0.00031849
-0.00039727	0.00060274	4.01e-05
-5.88e-06	0.00056599	0.00015827
0.00022714	0.00044356	0.00034399
8.363e-05	0.00063563	0.00027625
-9.154e-05	-0.00018577	0.00031811
2.453e-05	-0.00084214	0.00020714
-0.00040854	-0.00079216	-0.00032765
-0.00030735	-0.00091046	-0.00071228
0.00019118	-0.00074179	-0.00053934
0.00028327	-0.00061404	-0.00031228
-0.0002688	-0.00157	-6.728e-05
0.00014755	-0.00106	-0.00046073
0.00062079	0.00053701	-0.00032632
0.0007944	0.00091624	0.00018412
0.00087765	0.00021658	0.00024105
0.00047978	-0.00037699	-7.239e-05
-0.00021309	-0.00038563	-0.00031275
-0.00052397	-0.00032592	-0.00018693
0.00010066	-0.00021739	6.423e-05
-8.719e-05	0.00067386	0.00044847
0.00028679	0.00074633	0.0001358
-4.335e-05	0.00046431	1.521e-05
-7.266e-05	-0.00083381	9.932e-05
0.00030488	-0.00121	0.00030592
0.00060329	-0.00027355	0.00062748
0.00069708	8.863e-05	-1.741e-05
0.00023631	0.00015421	-0.00023565
-0.00016136	-0.00019335	-0.00029849
0.00047109	-0.00078826	-0.00041592
0.00036961	-0.00074081	-0.00039412
5.53e-06	-0.00026349	-0.00020133
8.508e-05	-0.00109	0.00022478
0.00032503	-0.00064084	1.898e-05
0.00018665	0.00037116	0.00016102
5.974e-05	0.0006117	-0.00014415
-0.00011528	0.00104	0.00045896
0.00019503	0.00051662	0.00115
-0.00014319	0.00010195	0.00065411
-0.00049317	9.773e-05	-0.00061805
-0.00059489	0.00028163	-0.00072675
-0.00024695	-0.00018395	-0.00049852
0.00029408	-0.00119	-0.00070161
0.00028103	-0.00169	-0.00054767
0.00051346	-0.00016463	0.00010956
0.00029293	0.00026349	4.138e-05
-0.00021168	0.00020692	-5.845e-05
-0.00074584	0.00056443	0.00010759
-0.0005021	0.00040817	0.00045712
0.00028923	-0.00143	0.00052767
3.66e-06	-0.00028106	-0.00033342
-0.00023162	0.00021482	0.0001302
-0.00022721	-0.00050597	0.00028765
-0.00028418	0.00037685	0.00035386
-0.00032952	0.00085756	0.00063328
0.00012152	0.00076054	0.0001812
0.00039384	-0.00072198	0.00045049
-0.00011361	-0.00044464	0.00044549
-2.453e-05	-0.00021338	0.00025705
0.00020675	0.00084474	-0.00011176
1.616e-05	0.00146	-8.656e-05
0.00013674	0.00093657	1.494e-05
-7.066e-05	0.00046785	-0.00019251
-0.00056665	-0.00012676	-0.00043514
-0.00095702	-1.904e-05	-0.00036815
[truncated: 53 more rows]

## Sheet: Figure 2
Figure 2b, EPR spectra												Figure 2c and Supplementary Figure 1: Power Saturation parameters for spin labels in the arginine apex
285R1				349R1				350R1				Label Position	lipid	metal added	depth parameter (Φ)	position from lipid phosphate (Å)	No. of power saturation runs
Aqueous	PC:PS+EGTA	PC:PS+Ca2+		Aqueous	PC:PS+EGTA	PC:PS+Ca2+		Aqueous	PC:PS+EGTA	PC:PS+Ca2+		C2AB 285R1	Aqueous	none	-2.30, -2.31	aqueous	2
9e-05	6e-05	7e-05		1.92671e-05	3.33e-05	3.90698e-06		2e-05	0	0			POPC:POPS	Ca2+	–1.62 ± 0.023	–2.2	3
6e-05	3e-05	7e-05		3.27996e-05	3.33e-05	3.90698e-06		2e-05	0	0				EGTA	–1.76 ± 0.05	–2.9	3
-2e-05	4.5e-05	7e-05		1.79168e-05	3.33e-05	3.90698e-06		2e-05	0	0		C2AB 349R1	Aqueous	none	-2.40, -2.41	aqueous	2
-3e-05	9e-05	7e-05		-2.92505e-07	3.33e-05	3.90698e-06		2e-05	0	0			POPC:POPS	Ca2+	–1.73 ± 0.075	–2.0	6
-2e-05	7.5e-05	7e-05		7.68797e-06	3.33e-05	8.79303e-06		2e-05	0	0				EGTA	–2.02 ± 0.064	–4.5	3
0	3.75e-05	7e-05		1.45557e-05	1.46e-05	1.69392e-05		2e-05	0	0		C2AB 350R1	Aqueous	none	-2.04, -1.98	aqueous	2
1e-05	-7.5e-06	7e-05		1.99418e-05	-1.62e-05	2.03967e-05		2e-05	0	0			POPC:POPS	Ca2+	–1.76 ± 0.018	–2.2	3
-1e-05	3.75e-05	7e-05		1.72051e-05	-1.18e-05	2.77225e-05		2e-05	0	0				EGTA	–1.83 ± 0.034	–2.7	3
9e-05	9e-05	7e-05		3.55247e-05	-4.82e-06	6.01657e-05		2e-05	0	0		Depth parameters and approximate label positions obtained by progressive power saturation of the EPR spectrum
6e-05	9e-05	7e-05		1.65309e-05	-4.53e-05	7.5408e-05		2e-05	0	0		For cases where the number of power saturation runs is 3 or greater, errors in the depth parameter are based upon standard deviations
8e-05	6e-05	7e-05		2.69661e-06	-9.44e-06	5.46207e-05		2e-05	0	0		All data points for n>2 can be found under the tab for Supplementary Figure 2.
0	3.75e-05	7e-05		-1.4095e-05	3.74e-05	3.89123e-05		2e-05	0	0
-1e-05	0	7e-05		1.57556e-06	2.7e-05	3.60952e-05		2e-05	0	0
-5e-05	3.75e-05	7e-05		4.32706e-06	1.35e-05	4.36162e-05		2e-05	0	0
-2e-05	0.000128	7e-05		3.38334e-06	1.08e-05	2.77105e-05		2e-05	0	0
8e-05	0.000158	7e-05		7.23035e-06	1.33e-05	6.03403e-06		2e-05	0	0
7e-05	0.00012	7e-05		1.6975e-05	9.73e-07	2.81009e-05		2e-05	0	0
7e-05	0.000113	7e-05		9.37315e-06	3.44e-06	2.5249e-05		2e-05	0	0
-1e-05	0.000113	7e-05		2.42719e-05	2.32e-05	2.44707e-05		2e-05	0	0
-2e-05	8.25e-05	7e-05		5.17094e-05	3.27e-05	4.3047e-05		2e-05	0	0
1e-05	6.75e-05	7e-05		4.04012e-05	3.97e-05	1.88901e-05		2e-05	0	0
0	6e-05	7e-05		1.61742e-05	4.21e-05	1.58741e-05		2e-05	0	0
6e-05	9.75e-05	7e-05		3.47401e-05	3.04e-05	4.87712e-05		2e-05	0	0
0.00014	0.000128	7e-05		3.81735e-05	2.39e-05	4.3385e-05		2e-05	0	0
0.00012	6.75e-05	7e-05		3.75429e-05	2.56e-05	4.57149e-05		2e-05	0	0
6e-05	7.5e-05	7e-05		4.42858e-05	3.77e-05	4.57229e-05		2e-05	0	0
0	2.25e-05	7e-05		4.36442e-05	2.66e-05	2.94181e-05		2e-05	0	0
1e-05	1.5e-05	7e-05		3.5618e-05	3.41e-05	1.67351e-05		2e-05	0	0
2e-05	8.25e-05	7e-05		4.64031e-05	5.77e-05	2.16083e-05		2e-05	0	0
2e-05	0.000135	7e-05		6.71444e-05	2.99e-05	2.18257e-05		2e-05	0	0
-4e-05	0.000143	7e-05		5.35677e-05	1.11e-05	1.68134e-05		2e-05	0	0
-2e-05	9.75e-05	7e-05		4.73647e-05	-7.05e-06	1.2882e-05		2e-05	0	0
-2e-05	0.000105	7e-05		2.82429e-05	-1.94e-05	2.77872e-05		2e-05	0	0
2e-05	0.000105	7e-05		1.46501e-05	-5.52e-06	1.42349e-05		2e-05	0	0
3e-05	0.000143	7e-05		1.87617e-05	3.67e-05	1.72761e-05		2e-05	0	0
6e-05	0.000165	7e-05		2.47128e-05	3.77e-05	2.45347e-05		2e-05	0	0
1e-05	0.000135	7e-05		4.32029e-05	5.29e-05	4.81818e-06		2e-05	0	0
4e-05	0.00012	7e-05		4.10264e-05	3.79e-05	-1.36951e-05		2e-05	0	0
-3e-05	0.00012	7e-05		3.33103e-05	2.29e-05	-1.08885e-05		2e-05	0	0
4e-05	0.000105	7e-05		1.7103e-05	4.7e-06	1.52392e-05		2e-05	0	0
4e-05	9e-05	7e-05		1.34349e-05	3.91e-05	3.19156e-05		2e-05	0	0
2e-05	0.000143	7e-05		2.37818e-05	4.34e-05	3.02127e-05		2e-05	0	0
2e-05	0.000173	7e-05		2.19481e-05	3.86e-05	4.31851e-06		2e-05	0	0
-1e-05	0.000143	7e-05		1.97402e-05	1.91e-05	9.07412e-06		2e-05	0	0
-5e-05	0.000128	7e-05		6.08962e-06	2.53e-05	1.1797e-06		2e-05	0	0
-0.00011	5.25e-05	7e-05		1.12505e-05	4.3e-05	1.55834e-05		2e-05	-2.5e-05	0
-7e-05	3e-05	7e-05		1.12409e-05	3.43e-05	2.52935e-06		2e-05	-5e-05	0
2e-05	9e-05	7e-05		3.84709e-06	3.87e-06	5.47834e-06		2e-05	-7.5e-05	0
3e-05	8.25e-05	7e-05		1.60027e-05	-1.89e-05	5.44773e-06		2e-05	-5e-05	0
7e-05	6e-05	7e-05		2.63085e-05	1.87e-05	-1.7427e-05		2e-05	-2.5e-05	0
5e-05	6e-05	7e-05		2.81233e-05	1.9e-05	-9.04017e-06		2e-05	-2.5e-05	0
8e-05	3e-05	7e-05		2.99331e-05	-5.68e-06	4.43936e-06		2e-05	-2.5e-05	0
5e-05	7.5e-05	7e-05		3.0262e-05	-9.2e-06	1.18143e-05		2e-05	0	0
3e-05	9e-05	7e-05		3.83339e-05	-6.31e-06	4.3708e-06		2e-05	0	0
0	8.25e-05	7e-05		3.20116e-05	1.78e-05	1.63274e-05		2e-05	-5e-05	0
-1e-05	6e-05	7e-05		3.34324e-05	1.74e-05	1.51478e-05		2e-05	-7.5e-05	0
-6e-05	3.75e-05	7e-05		2.67313e-05	3.12e-05	3.37796e-05		2e-05	-1.25e-05	0
-8e-05	3e-05	7e-05		2.1501e-05	3.8e-05	1.92358e-05		2e-05	-5e-05	0
-0.00011	5.25e-05	7e-05		3.72961e-05	4.4e-05	3.42332e-05		2e-05	-6.25e-05	0
-0.00013	7.5e-05	7e-05		3.68524e-05	4.11e-05	2.62346e-05		2e-05	-1.25e-05	0
-6e-05	9e-05	9e-05		3.23453e-05	3.37e-05	1.36302e-05		2e-05	-3.75e-05	0
2e-05	0.000165	3e-05		1.97164e-05	2.05e-05	2.3636e-05		1e-05	-7.5e-05	0
2e-05	0.000165	1e-05		3.65989e-05	2.91e-05	3.59753e-05		3e-05	-5e-05	0
0	0.000143	3e-05		3.72425e-05	3.58e-05	2.70383e-05		2e-05	-7.5e-05	0
6e-05	0.000105	3e-05		3.97262e-05	4.44e-05	1.00073e-05		1e-05	-2.5e-05	0
6e-05	6.75e-05	6e-05		3.92534e-05	4.53e-05	1.47508e-05		1e-05	-5e-05	0
7e-05	-6e-05	9e-05		3.10277e-05	4.82e-05	3.02608e-05		1e-05	-5e-05	-7.35e-05
4e-05	-3e-05	9e-05		1.83699e-05	2.27e-05	4.16889e-05		-1e-05	-2.5e-05	-5.25e-05
-2e-05	0.000113	-2e-05		3.63305e-05	3.69e-06	2.25975e-05		-2e-05	-2.5e-05	0
-9e-05	6.75e-05	-0.0001		4.13729e-05	1.29e-05	5.05172e-05		0	-3.75e-05	2.1e-05
-0.00013	6.75e-05	-7e-05		4.27211e-05	2.6e-05	3.9497e-05		1e-05	-2.5e-05	3.15e-05
-8e-05	9.75e-05	-4e-05		3.77924e-05	1.98e-05	1.78906e-05		0	2.5e-05	1.05e-05
1e-05	0.000158	3e-05		3.21211e-05	2.26e-05	1.492e-05		-1e-05	1.25e-05	-1.05e-05
5e-05	0.000165	-1e-05		4.00964e-05	1.7e-05	1.90989e-05		-1e-05	-2.5e-05	-3.15e-05
-1e-05	7.5e-05	-7e-05		4.65912e-05	-4.59e-06	2.48184e-05		1e-05	-2.5e-05	1.05e-05
-5e-05	4.5e-05	-0.00013		5.75088e-05	3.22e-05	4.68055e-05		0	-5e-05	8.4e-05
-4e-05	7.5e-06	-7e-05		6.14117e-05	3.24e-05	4.32226e-05		-1e-05	0	6.3e-05
4e-05	5.25e-05	1e-05		5.64552e-05	5.9e-05	3.71993e-05		1e-05	-2.5e-05	4.2e-05
0	9e-05	0		4.3746e-05	5.02e-05	5.86009e-05		1e-05	-1.25e-05	4.2e-05
0	0.000113	3e-05		4.61594e-05	1.54e-06	4.35345e-05		-1e-05	-5e-05	1.05e-05
1e-05	0.000113	0		3.71306e-05	-2.97e-05	7.24141e-06		-1e-05	-6.25e-05	1.05e-05
2e-05	6e-05	-8e-05		3.1049e-05	-3.09e-05	-1.41661e-05		-1e-05	0	3.15e-05
0	1.5e-05	0		2.93902e-05	-3.52e-05	-1.48519e-05		-1e-05	5e-05	6.3e-05
0.00011	-1.5e-05	0.00014		2.62512e-05	-1.9e-05	1.31593e-05		-1e-05	-2.5e-05	5.25e-05
0.0001	3.75e-05	8e-05		2.97488e-05	1.2e-05	1.36181e-05		0	-6.25e-05	6.3e-05
9e-05	3e-05	9e-05		5.13207e-05	1.73e-05	1.19743e-05		0	-1.25e-05	6.3e-05
4e-05	7.5e-06	0.0001		3.82066e-05	2.9e-05	2.34234e-05		1e-05	3.75e-05	4.2e-05
6e-05	6.75e-05	2e-05		1.06988e-05	5.3e-05	3.65999e-05		1e-05	3.75e-05	3.15e-05
1e-05	7.5e-05	4e-05		4.3326e-05	7.56e-05	3.84541e-05		1e-05	-3.75e-05	7.35e-05
-1e-05	4.5e-05	0.0001		5.75012e-05	2.88e-05	2.92514e-05		0	-7.5e-05	6.3e-05
-5e-05	3.75e-05	5e-05		2.44459e-05	2e-05	2.31509e-05		0	-5e-05	5.25e-05
-5e-05	2.25e-05	1e-05		2.16405e-05	-1.97e-05	2.53873e-05		1e-05	-3.75e-05	4.2e-05
-3e-05	-1.5e-05	7e-05		2.69477e-05	-1.77e-05	3.81284e-05		2e-05	-3.75e-05	0
1e-05	-2.25e-05	2e-05		4.22123e-05	-4.7e-06	3.17676e-05		1e-05	-3.75e-05	-2.1e-05
4e-05	1.5e-05	-0.00013		3.34907e-05	1.4e-05	3.20669e-05		2e-05	-7.5e-05	0
4e-05	8.25e-05	-3e-05		4.57951e-05	3.08e-05	3.84508e-05		2e-05	-8.75e-05	0
2e-05	8.25e-05	3e-05		4.55508e-05	2.07e-05	4.30138e-05		1e-05	-8.75e-05	2.1e-05
-1e-05	3.75e-05	1e-05		3.20199e-05	8.57e-06	5.50876e-05		0	-6.25e-05	3.15e-05
2e-05	7.5e-05	9e-05		9.62994e-06	3.18e-05	4.86542e-05		2e-05	-5e-05	4.2e-05
6e-05	7.5e-05	8e-05		1.6383e-05	4.86e-05	4.2838e-05		2e-05	-3.75e-05	-1.05e-05
0	6e-05	3e-05		3.53074e-05	2.43e-05	3.26263e-05		2e-05	-7.5e-05	-3.15e-05
-6e-05	0.00012	-6e-05		4.64796e-05	6.61e-05	1.53893e-05		3e-05	-8.75e-05	0
4e-05	9e-05	-1e-05		5.50649e-05	2.44e-05	2.75142e-05		3e-05	-2.5e-05	1.05e-05
3e-05	6.75e-05	0.00013		5.44222e-05	-2.43e-05	3.61258e-05		2e-05	-6.25e-05	-5.25e-05
2e-05	8.25e-05	0.00022		3.68035e-05	-3.45e-05	2.86047e-05		2e-05	-6.25e-05	-3.15e-05
7e-05	6e-05	0.00016		4.35317e-05	5.99e-06	5.10152e-05		1e-05	0	-1.05e-05
0.00011	-7.5e-06	3e-05		4.50904e-05	1.25e-05	4.38592e-05		0	0	-4.2e-05
5e-05	9e-05	1e-05		4.03728e-05	1.57e-05	2.35526e-05		-1e-05	2.5e-05	-2.1e-05
2e-05	0.000158	3e-05		4.08165e-05	6.8e-06	2.62589e-05		0	7.5e-05	-4.2e-05
2e-05	6.75e-05	2e-05		2.53911e-05	2.68e-05	2.31545e-05		0	7.5e-05	-2.1e-05
-2e-05	3e-05	3e-05		2.54578e-05	5.12e-05	-5.67256e-06		-1e-05	1.25e-05	-1.05e-05
-3e-05	6.75e-05	-2e-05		3.47443e-05	1.98e-05	1.62847e-05		-1e-05	-2.5e-05	2.1e-05
-2e-05	4.5e-05	-6e-05		3.22202e-05	2.75e-05	2.42914e-05		0	0	1.05e-05
3e-05	7.5e-06	-4e-05		2.48958e-05	4.68e-05	1.00074e-05		1e-05	-5e-05	-3.15e-05
1e-05	0	2e-05		1.86743e-05	3.4e-05	3.01887e-05		0	2.5e-05	-4.2e-05
-3e-05	6e-05	0.00015		2.7576e-05	1.02e-05	3.40621e-05		0	0	-4.2e-05
-6e-05	0.000135	0.00015		5.19697e-05	2.12e-05	5.36039e-05		2e-05	0	-5.25e-05
-1e-05	0.000128	5e-05		6.71357e-05	5.33e-05	5.55509e-05		2e-05	-6.25e-05	-3.15e-05
-2e-05	0.00012	4e-05		6.68017e-05	3.6e-05	3.51801e-05		1e-05	0	0
-2e-05	6e-05	2e-05		6.16675e-05	3.15e-05	3.86138e-05		0	3.75e-05	-1.05e-05
2e-05	8.25e-05	3e-05		4.39851e-05	2.57e-05	2.3442e-05		0	0	-1.05e-05
4e-05	0.000113	9e-05		3.66295e-05	1.47e-05	8.16279e-06		1e-05	-1.25e-05	4.2e-05
6e-05	5.25e-05	0.00011		2.9639e-05	3.08e-05	1.34234e-05		2e-05	-2.5e-05	6.3e-05
4e-05	8.25e-05	5e-05		2.85479e-05	2.56e-05	2.9553e-05		3e-05	2.5e-05	6.3e-05
-1e-05	0.000128	1e-05		3.81527e-05	3.14e-05	3.48352e-05		2e-05	0	6.3e-05
0	0.000135	3e-05		3.18888e-05	2.05e-05	3.62085e-05		1e-05	-1.25e-05	4.2e-05
0	9e-05	-4e-05		3.89034e-05	2.11e-05	2.74084e-05		2e-05	1.25e-05	1.05e-05
-6e-05	9.75e-05	-0.00012		4.7759e-05	2.94e-05	2.18115e-05		2e-05	2.5e-05	2.1e-05
-9e-05	6.75e-05	-9e-05		3.55805e-05	4.61e-05	3.89444e-05		1e-05	3.75e-05	-4.2e-05
-4e-05	7.5e-05	-8e-05		2.48742e-05	1.97e-05	3.61688e-05		0	0	-6.3e-05
-8e-05	9.75e-05	0		2.3757e-05	6.79e-06	1.59778e-05		0	-1.25e-05	-2.1e-05
-7e-05	9e-05	6e-05		4.77249e-05	4.59e-05	3.32775e-05		-1e-05	1.25e-05	-1.05e-05
-6e-05	9e-05	5e-05		5.36105e-05	2.66e-05	4.0825e-05		-1e-05	3.75e-05	-1.05e-05
-3e-05	7.5e-05	2e-05		4.58411e-05	1.63e-05	3.00647e-05		-2e-05	3.75e-05	0
0.00013	8.25e-05	-3e-05		5.72537e-05	-4.99e-06	2.34535e-05		0	1.25e-05	-1.05e-05
0.00014	8.25e-05	-3e-05		4.98461e-05	-4.41e-06	3.49229e-05		-1e-05	2.5e-05	0
0.00013	8.25e-05	6e-05		6.05136e-05	-1.22e-05	6.06244e-05		-1e-05	2.5e-05	1.05e-05
-3e-05	6e-05	7e-05		3.87097e-05	2.56e-05	7.08406e-05		1e-05	1.25e-05	2.1e-05
-5e-05	5.25e-05	8e-05		4.08842e-05	4.1e-05	5.28755e-05		1e-05	6.25e-05	2.1e-05
4e-05	7.5e-05	-3e-05		4.04724e-05	1.2e-05	2.7118e-05		-1e-05	5e-05	3.15e-05
9e-05	0.000105	-0.00013		3.30471e-05	2.91e-06	1.84504e-05		1e-05	5e-05	0
8e-05	7.5e-05	-3e-05		3.55799e-05	-2.31e-06	6.1556e-07		1e-05	5e-05	0
1e-05	6e-05	3e-05		5.06537e-05	7.87e-06	9.75364e-06		0	1.25e-05	-2.1e-05
2e-05	1.5e-05	5e-05		3.73147e-05	1.36e-05	1.97537e-05		1e-05	-2.5e-05	-1.05e-05
0.00012	7.5e-05	0.0001		1.43794e-05	1.99e-05	5.605e-06		1e-05	1.25e-05	2.1e-05
0.00019	0.000113	6e-05		2.94428e-05	3.39e-05	3.32201e-06		2e-05	0	4.2e-05
0.00012	0.000165	0		5.18819e-05	4.92e-05	1.78849e-06		1e-05	0	4.2e-05
0.00012	0.000113	6e-05		7.1735e-05	3.5e-05	-1.70152e-05		1e-05	-5e-05	2.1e-05
7e-05	9.75e-05	-0.00011		6.61269e-05	-4.32e-06	-5.46241e-06		1e-05	-1.25e-05	4.2e-05
2e-05	7.5e-05	-1e-05		6.12533e-05	-1.87e-06	-6.5022e-06		0	1.25e-05	6.3e-05
3e-05	0.000113	5e-05		4.64147e-05	8.28e-06	3.69829e-06		1e-05	0	4.2e-05
5e-05	8.25e-05	7e-05		4.63308e-05	-1.48e-06	3.54767e-05		2e-05	3.75e-05	-1.05e-05
0	5.25e-05	1e-05		6.87498e-05	-1.7e-05	1.9578e-05		1e-05	7.5e-05	-2.1e-05
-5e-05	0	1e-05		6.27561e-05	2.76e-06	8.55275e-06		-1e-05	0.000113	0
2e-05	2.25e-05	0.00011		5.19628e-05	1.74e-05	2.05061e-05		0	0.000113	5.25e-05
-1e-05	5.25e-05	3e-05		4.2642e-05	8.26e-06	3.76713e-05		0	6.25e-05	4.2e-05
2e-05	4.5e-05	-0.00014		2.29873e-05	1.78e-05	1.42685e-05		0	5e-05	0
0	5.25e-05	-2e-05		2.84181e-05	2.72e-05	3.02499e-05		1e-05	-3.75e-05	-2.1e-05
-2e-05	9.75e-05	0.0001		3.90111e-05	2.9e-05	5.81101e-05		2e-05	-2.5e-05	1.05e-05
9e-05	0.00012	0.00013		4.36977e-05	-2.7e-05	4.63894e-05		0	1.25e-05	6.3e-05
3e-05	7.5e-05	9e-05		4.17399e-05	-4e-05	2.50968e-05		0	3.75e-05	3.15e-05
2e-05	6.75e-05	0.00015		4.97407e-05	-3.58e-06	3.8378e-05		1e-05	5e-05	2.1e-05
6e-05	8.25e-05	4e-05		4.59319e-05	1.36e-05	4.53177e-05		1e-05	3.75e-05	3.15e-05
3e-05	9e-05	0.00012		3.28961e-05	3.21e-05	2.90059e-05		3e-05	-3.75e-05	-1.05e-05
8e-05	6e-05	0.00016		3.31395e-05	4.54e-05	1.25354e-05		2e-05	-6.25e-05	1.05e-05
5e-05	6e-05	0.00019		3.48557e-05	1.18e-05	7.88135e-06		1e-05	-1.25e-05	2.1e-05
1e-05	5.25e-05	6e-05		2.99276e-05	2.51e-05	2.1115e-05		0	2.5e-05	4.2e-05
0	0.000113	-5e-05		2.94239e-05	1.34e-05	2.17733e-05		0	6.25e-05	3.15e-05
5e-05	8.25e-05	-3e-05		3.33446e-05	5.47e-06	7.80029e-06		0	-1.25e-05	0
8e-05	0.000143	3e-05		2.4349e-05	-3.39e-05	2.39181e-05		1e-05	-7.5e-05	1.05e-05
6e-05	0.000105	-1e-05		4.30218e-05	-9.04e-06	2.65203e-05		2e-05	-1.25e-05	1.05e-05
6e-05	8.25e-05	3e-05		4.06613e-05	2.99e-05	1.26583e-05		1e-05	2.5e-05	0
-6e-05	8.25e-05	3e-05		1.76365e-05	4.97e-05	-1.05146e-05		0	1.25e-05	-3.15e-05
-7e-05	0.000128	-4e-05		2.52319e-05	3.21e-05	-3.72053e-07		0	3.75e-05	-4.2e-05
-1e-05	0.000105	1e-05		3.17174e-05	2.48e-05	1.75007e-05		1e-05	7.5e-05	-3.15e-05
5e-05	6.75e-05	-8e-05		2.15971e-05	1.18e-05	1.49623e-05		0	2.5e-05	-1.05e-05
6e-05	3e-05	5e-05		1.29498e-05	1.16e-05	2.67414e-05		-1e-05	2.5e-05	0
6e-05	8.25e-05	8e-05		1.6475e-05	8.8e-06	4.57724e-05		1e-05	3.75e-05	-1.05e-05
4e-05	9.75e-05	3e-05		2.22111e-05	-1.65e-05	2.1462e-05		1e-05	7.5e-05	0
6e-05	0.000158	2e-05		3.12649e-05	-1.6e-05	2.85932e-06		0	2.5e-05	3.15e-05
6e-05	0.000113	-0.00011		3.10921e-05	6.21e-06	3.01674e-05		-1e-05	1.25e-05	0
5e-05	3e-05	-0.00013		3.12854e-05	4.69e-06	2.52583e-05		-1e-05	3.75e-05	-1.05e-05
4e-05	7.5e-05	2e-05		3.40586e-05	1.89e-06	1.17591e-05		-1e-05	3.75e-05	2.1e-05
-1e-05	8.25e-05	0.00011		4.12565e-05	2.3e-06	1.97791e-05		1e-05	2.5e-05	0
-1e-05	3.75e-05	-5e-05		2.81591e-05	1.3e-05	-1.14646e-05		2e-05	1.25e-05	0
-5e-05	7.5e-06	-4e-05		2.72345e-05	1.6e-05	-1.42627e-05		1e-05	0	3.15e-05
3e-05	1.5e-05	3e-05		1.78212e-05	4.27e-05	2.1381e-05		1e-05	0	4.2e-05
0.00011	4.5e-05	3e-05		2.31634e-05	3.86e-05	3.78942e-05		1e-05	6.25e-05	3.15e-05
2e-05	1.5e-05	7e-05		2.11238e-05	4.35e-05	2.93926e-05		0	5e-05	1.05e-05
-2e-05	3e-05	0.00011		2.68295e-05	1.69e-05	3.55181e-05		0	1.25e-05	1.05e-05
-4e-05	0.000113	0.00011		4.91355e-05	7.01e-06	2.8846e-05		0	8.75e-05	4.2e-05
1e-05	7.5e-05	0.00014		4.04467e-05	1.83e-05	1.44879e-05		0	6.25e-05	4.2e-05
4e-05	5.25e-05	0.00011		5.68442e-05	2.9e-05	-4.90438e-06		1e-05	6.25e-05	-1.05e-05
5e-05	0	4e-05		4.63055e-05	-2.77e-06	-2.95653e-06		2e-05	-2.5e-05	-7.35e-05
4e-05	-3e-05	4e-05		4.90465e-05	-4.96e-06	-2.33398e-05		2e-05	-6.25e-05	-3.15e-05
1e-05	1.5e-05	-0.00011		5.43676e-05	8.26e-06	-4.44415e-06		2e-05	0	-3.15e-05
1e-05	3.75e-05	-0.0001		4.01316e-05	-1e-06	1.01596e-05		3e-05	6.25e-05	-1.05e-05
-1e-05	1.5e-05	0		3.73307e-05	-2.95e-05	-3.60535e-06		2e-05	6.25e-05	1.05e-05
-2e-05	-7.5e-06	-7e-05		4.22752e-05	-1.95e-05	-1.29204e-05		1e-05	5e-05	-2.1e-05
2e-05	7.5e-06	-4e-05		2.69248e-05	-3.65e-05	-1.65475e-05		2e-05	5e-05	-3.15e-05
6e-05	1.5e-05	5e-05		3.40781e-05	-4.07e-05	3.79095e-07		2e-05	7.5e-05	-3.15e-05
9e-05	-7.5e-06	2e-05		3.42188e-05	-1.76e-06	-4.61912e-06		0	7.5e-05	1.05e-05
2e-05	3e-05	0.0001		2.73469e-05	2.17e-05	-7.43396e-07		1e-05	3.75e-05	4.2e-05
6e-05	3.75e-05	8e-05		3.86975e-06	2.33e-05	1.19894e-06		0	-2.5e-05	3.15e-05
9e-05	-7.5e-06	-4e-05		4.74106e-06	1.22e-06	1.61849e-05		0	-1.25e-05	2.1e-05
0.00015	-7.5e-06	-3e-05		2.29508e-05	-2.35e-05	1.97894e-05		1e-05	0	-2.1e-05
0.00011	2.25e-05	1e-05		1.93899e-05	-9.01e-06	2.29383e-05		1e-05	0	-5.25e-05
5e-05	-1.5e-05	-1e-05		1.80403e-05	-4.17e-06	1.28677e-05		1e-05	1.25e-05	-2.1e-05
2e-05	-5.25e-05	-7e-05		2.84949e-05	5.16e-06	-2.76124e-06		1e-05	2.5e-05	2.1e-05
0	-3e-05	-4e-05		1.97616e-05	2.67e-05	-9.94941e-06		0	2.5e-05	2.1e-05
-1e-05	4.5e-05	0		2.02498e-05	1.22e-05	-5.56682e-06		0	5e-05	1.05e-05
-4e-05	7.5e-05	0.0001		3.29112e-05	1.51e-05	-1.47699e-05		0	1.25e-05	1.05e-05
-5e-05	3e-05	0.00015		3.67154e-05	2.32e-05	4.58552e-06		1e-05	0	1.05e-05
-2e-05	1.5e-05	2e-05		4.60517e-05	1.64e-05	3.86976e-05		1e-05	0	-3.15e-05
1e-05	9e-05	-8e-05		2.84522e-05	7.07e-07	3.04136e-05		2e-05	-2.5e-05	1.05e-05
1e-05	7.5e-05	-8e-05		2.1919e-05	2.95e-06	2.93698e-05		2e-05	1.25e-05	2.1e-05
2e-05	3.75e-05	-9e-05		2.7559e-05	-2.11e-05	3.6739e-05		1e-05	2.5e-05	-1.05e-05
2e-05	-7.5e-06	-1e-05		1.36424e-05	-3.43e-05	9.13026e-06		2e-05	2.5e-05	4.2e-05
-1e-05	-1.5e-05	6e-05		2.70261e-05	-2.18e-05	-3.09395e-06		0	1.25e-05	1.05e-05
3e-05	3e-05	0.00011		4.66798e-05	-3.3e-05	2.50751e-05		-1e-05	-2.5e-05	0
2e-05	4.5e-05	8e-05		3.27567e-05	-3.53e-05	2.36628e-05		0	2.5e-05	0
-2e-05	3.75e-05	0.00011		2.03073e-05	-3.18e-05	1.72251e-05		0	3.75e-05	-2.1e-05
6e-05	2.25e-05	0.00015		1.78174e-05	-2.18e-05	1.61756e-05		1e-05	-1.25e-05	0
5e-05	7.5e-06	0.0001		2.45494e-05	-6.77e-06	2.71926e-05		1e-05	-1.25e-05	0
0.0001	7.5e-06	8e-05		2.27933e-05	-1.74e-05	1.59689e-05		1e-05	-1.25e-05	0
7e-05	3e-05	5e-05		1.69767e-05	-1.97e-05	-8.69508e-06		1e-05	0	1.05e-05
7e-05	6.75e-05	7e-05		2.07509e-05	-1.94e-05	6.91138e-07		1e-05	1.25e-05	1.05e-05
1e-05	0	3e-05		2.85815e-05	-2.49e-05	4.51278e-06		0	1.25e-05	1.05e-05
-0.00011	-4.5e-05	-6e-05		4.08375e-05	-2.39e-05	1.17588e-05		-1e-05	2.5e-05	4.2e-05
-0.00013	-1.5e-05	-2e-05		3.53818e-05	-1.14e-05	2.43454e-05		0	2.5e-05	7.35e-05
-3e-05	-1.5e-05	-0.00014		2.88173e-05	6.83e-06	3.98716e-05		0	1.25e-05	1.05e-05
-3e-05	-1.5e-05	-2e-05		2.59403e-05	-1.99e-05	1.08511e-05		1e-05	1.25e-05	1.05e-05
-2e-05	-1.5e-05	0		1.53135e-05	-2.09e-05	1.74836e-05		1e-05	8.75e-05	-4.2e-05
-1e-05	7.5e-06	7e-05		9.84999e-06	-2.25e-05	3.26528e-05		1e-05	6.25e-05	-5.25e-05
-1e-05	7.5e-06	8e-05		2.06186e-05	2.81e-06	2.31649e-05		0	5e-05	-1.05e-05
2e-05	3.75e-05	8e-05		1.7734e-05	3.39e-05	2.4059e-05		-1e-05	6.25e-05	2.1e-05
6e-05	3e-05	5e-05		1.63234e-05	1.24e-05	2.8136e-05		0	2.5e-05	5.25e-05
0.00013	0	3e-05		2.52416e-05	2.1e-05	1.04555e-05		0	3.75e-05	3.15e-05
6e-05	-3.75e-05	5e-05		2.78858e-05	2e-05	2.08913e-05		-1e-05	8.75e-05	1.05e-05
-1e-05	7.5e-06	1e-05		2.46249e-05	9.31e-06	3.93905e-05		-1e-05	8.75e-05	0
-1e-05	7.5e-06	-6e-05		4.09167e-05	2.31e-05	2.67799e-05		0	8.75e-05	2.1e-05
-2e-05	-6.75e-05	-1e-05		3.87591e-05	1.3e-05	8.09123e-06		0	7.5e-05	0
-0.0001	-3.75e-05	-2e-05		3.62308e-05	-4.68e-06	-7.81037e-06		0	5e-05	1.05e-05
1e-05	4.5e-05	-0.0001		3.40697e-05	-1.53e-05	3.14598e-06		0	2.5e-05	-1.05e-05
1e-05	6.75e-05	-0.00012		3.67032e-05	-7.37e-06	2.86941e-05		-1e-05	3.75e-05	0
1e-05	7.5e-05	-0.00012		2.71596e-05	4.44e-06	2.57352e-05		0	7.5e-05	3.15e-05
4e-05	1.5e-05	-1e-05		2.09349e-05	5.98e-06	1.29214e-05		0	5e-05	7.35e-05
2e-05	1.5e-05	8e-05		8.06733e-06	1.09e-06	2.69535e-06		1e-05	3.75e-05	6.3e-05
-1e-05	3e-05	7e-05		1.10631e-05	-9.58e-06	1.16555e-05		1e-05	1.25e-05	5.25e-05
-2e-05	3.75e-05	-5e-05		4.0955e-06	9.94e-06	3.43057e-05		2e-05	1.25e-05	4.2e-05
-5e-05	7.5e-06	-9e-05		6.71904e-06	5.05e-06	4.60298e-05		1e-05	2.5e-05	6.3e-05
-6e-05	-4.5e-05	-4e-05		5.2825e-06	-1.53e-05	3.81772e-05		0	1.25e-05	6.3e-05
-6e-05	-3e-05	0		-5.74841e-06	-2.72e-05	1.9601e-05		1e-05	1.25e-05	5.25e-05
-7e-05	5.25e-05	-3e-05		2.77362e-06	-2.38e-05	2.83617e-05		1e-05	1.25e-05	2.1e-05
3e-05	5.25e-05	-8e-05		2.12558e-05	-3.51e-05	3.70515e-05		2e-05	8.75e-05	1.05e-05
2e-05	4.5e-05	-8e-05		2.27646e-05	-3.29e-05	-1.27413e-06		3e-05	7.5e-05	3.15e-05
-5e-05	3.75e-05	-6e-05		4.64091e-05	-8.93e-06	-9.45693e-06		1e-05	3.75e-05	7.35e-05
-7e-05	3.75e-05	-8e-05		3.1681e-05	8.65e-06	1.8584e-05		1e-05	0.0001	3.15e-05
-0.00014	0	-3e-05		1.28929e-05	-2.04e-06	1.44132e-05		-1e-05	7.5e-05	3.15e-05
-7e-05	0	-4e-05		-1.1003e-06	-9.52e-06	2.01163e-05		0	6.25e-05	0
0	-4.5e-05	-6e-05		9.99387e-06	-1.19e-05	2.13254e-05		1e-05	7.5e-05	0
4e-05	-3e-05	-2e-05		2.18245e-05	-1.55e-05	2.15776e-05		1e-05	5e-05	-2.1e-05
3e-05	3.75e-05	-5e-05		2.00025e-05	-7.55e-06	1.40621e-05		1e-05	0	3.15e-05
0	7.5e-05	-7e-05		-2.8513e-06	-1.89e-05	9.29591e-06		0	-3.75e-05	6.3e-05
-1e-05	0	-1e-05		-6.17644e-07	-3.34e-05	3.6049e-05		1e-05	0	6.3e-05
2e-05	7.5e-06	0.00015		2.55966e-05	-2.17e-05	5.19046e-05		2e-05	5e-05	4.2e-05
4e-05	-7.5e-06	3e-05		3.11481e-05	-3.75e-05	3.38319e-05		1e-05	3.75e-05	2.1e-05
-1e-05	-9e-05	-1e-05		1.82506e-05	-2.7e-05	8.01392e-06		-1e-05	-2.5e-05	4.2e-05
-3e-05	-8.25e-05	0.0001		1.08862e-05	3.4e-06	2.43274e-05		0	6.25e-05	3.15e-05
0	0	4e-05		5.68752e-07	7.47e-06	4.40112e-05		0	3.75e-05	-2.1e-05
6e-05	1.5e-05	-1e-05		-1.26402e-06	1.35e-05	8.02492e-06		0	-1.25e-05	2.1e-05
7e-05	0	-7e-05		5.01892e-06	7.25e-06	-1.07232e-05		1e-05	-2.5e-05	3.15e-05
9e-05	7.5e-06	1e-05		1.33887e-06	-7.95e-06	1.21904e-07		1e-05	0	3.15e-05
3e-05	2.25e-05	-3e-05		5.40562e-06	-1.93e-05	7.63595e-06		0	1.25e-05	-4.2e-05
1e-05	4.5e-05	-4e-05		1.79571e-05	-3.64e-05	9.53886e-06		1e-05	-3.75e-05	-1.05e-05
-6e-05	-5.25e-05	-7e-05		5.78747e-06	-2.66e-05	2.37511e-05		2e-05	5e-05	-1.05e-05
-5e-05	-3.75e-05	-5e-05		3.57842e-06	-1.03e-05	9.80651e-06		1e-05	6.25e-05	0
-5e-05	-6e-05	-4e-05		1.64953e-05	-1.78e-05	1.31567e-05		0	3.75e-05	-3.15e-05
-3e-05	-2.25e-05	-8e-05		2.68283e-05	-8e-06	1.56222e-05		1e-05	0.000113	0
-2e-05	-1.5e-05	4e-05		2.42469e-05	-7.16e-06	-1.33416e-05		0	5e-05	2.1e-05
1e-05	1.5e-05	0.0001		2.09265e-05	-3.39e-05	-1.8725e-05		0	3.75e-05	-1.05e-05
7e-05	4.5e-05	0.0001		1.7236e-05	-3.89e-05	6.91551e-06		2e-05	-1.25e-05	1.05e-05
5e-05	1.5e-05	-6e-05		1.76029e-05	-3.22e-05	6.28953e-06		2e-05	-3.75e-05	3.15e-05
3e-05	7.5e-06	-0.00013		3.67854e-05	-3.65e-05	3.29009e-05		1e-05	-2.5e-05	-1.05e-05
-7e-05	0	-9e-05		3.75192e-05	-3.25e-05	3.90519e-05		0	-1.25e-05	-1.05e-05
-2e-05	-7.5e-06	-3e-05		2.64454e-05	-5.33e-06	3.04343e-05		0	1.25e-05	0
-1e-05	-3.75e-05	5e-05		2.16429e-05	-3.66e-05	2.66746e-05		1e-05	6.25e-05	4.2e-05
-0.00013	-3.75e-05	2e-05		1.61014e-05	-2.81e-05	1.18198e-05		0	5e-05	6.3e-05
-8e-05	7.5e-06	2e-05		3.91787e-06	-3.56e-05	1.22811e-05		0	8.75e-05	4.2e-05
4e-05	0	-2e-05		6.86042e-06	-3.35e-05	1.32646e-05		0	3.75e-05	3.15e-05
2e-05	-7.5e-06	-0.00013		3.63667e-05	-8.87e-06	-1.26405e-05		0	0	1.05e-05
1e-05	0	-2e-05		2.71319e-05	-1.19e-05	-9.07041e-06		1e-05	2.5e-05	1.05e-05
0	-5.25e-05	0		1.05172e-05	-3.61e-05	2.42513e-06		0	-1.25e-05	0
-1e-05	-6e-05	-1e-05		4.23228e-06	-3.34e-05	6.43013e-06		-1e-05	-6.25e-05	-2.1e-05
-1e-05	-8.25e-05	4e-05		-3.89827e-06	-3.77e-05	-6.0094e-06		-1e-05	-6.25e-05	-2.1e-05
-6e-05	-6.75e-05	7e-05		1.49039e-05	-4.65e-05	-8.93646e-06		0	-2.5e-05	-3.15e-05
-2e-05	2.25e-05	8e-05		5.66481e-06	-6.04e-05	-4.13411e-07		2e-05	3.75e-05	0
-1e-05	6.75e-05	2e-05		-7.63358e-06	-5.45e-05	-9.05188e-06		3e-05	5e-05	1.05e-05
0	3e-05	0		2.40795e-05	-2.99e-05	-1.79103e-05		2e-05	0	-1.05e-05
1e-05	-3.75e-05	0		1.66828e-05	-3.16e-05	-3.26925e-05		2e-05	-1.25e-05	-4.2e-05
-3e-05	-7.5e-05	1e-05		2.64413e-06	-1.73e-05	-4.09694e-05		2e-05	2.5e-05	-3.15e-05
-1e-05	-4.5e-05	3e-05		-6.95625e-07	-5.44e-05	3.5102e-07		0	5e-05	3.15e-05
-3e-05	-6e-05	2e-05		-7.15532e-07	-3.94e-05	5.20343e-06		1e-05	6.25e-05	4.2e-05
1e-05	-7.5e-06	-2e-05		-1.18047e-05	-2.71e-05	1.27284e-05		2e-05	1.25e-05	5.25e-05
4e-05	1.5e-05	-6e-05		-8.50548e-06	-5.26e-05	5.5707e-06		2e-05	0	-1.05e-05
-1e-05	-6.75e-05	-9e-05		-7.05167e-06	-3.18e-05	1.38287e-05		1e-05	3.75e-05	-3.15e-05
-4e-05	-0.000113	0		-5.22956e-06	-5.09e-05	2.25385e-05		1e-05	3.75e-05	-4.2e-05
-0.00011	-4.5e-05	-9e-05		-1.11561e-05	-4.76e-05	5.32991e-06		1e-05	3.75e-05	-3.15e-05
-9e-05	-4.5e-05	-4e-05		6.16076e-06	-3.39e-05	2.19394e-05		1e-05	2.5e-05	-2.1e-05
-2e-05	0	4e-05		1.13016e-05	-3.76e-05	4.50987e-05		2e-05	2.5e-05	-3.15e-05
-1e-05	0	3e-05		1.31212e-05	-3.16e-05	2.23815e-05		2e-05	2.5e-05	-3.15e-05
-6e-05	-5.25e-05	7e-05		4.24061e-06	-4.62e-05	-2.15525e-05		0	1.25e-05	-3.15e-05
-4e-05	-2.25e-05	-2e-05		-7.9611e-06	-7.94e-05	-3.80023e-05		1e-05	0	-2.1e-05
-3e-05	-2.25e-05	3e-05		-2.01634e-05	-4.14e-05	-1.76378e-06		-1e-05	-1.25e-05	3.15e-05
-2e-05	-3.75e-05	0.0001		-9.86001e-06	-2.77e-05	2.35216e-05		0	1.25e-05	-1.05e-05
4e-05	-6.75e-05	0		7.08399e-06	-3.14e-05	3.06486e-05		0	5e-05	-1.05e-05
2e-05	-2.25e-05	-5e-05		-1.0613e-06	-3.77e-05	1.78521e-06		-1e-05	5e-05	0
0	-7.5e-06	-0.00012		-2.19696e-06	-3.88e-05	-2.85842e-05		-1e-05	5e-05	-5.25e-05
-1e-05	-2.25e-05	-9e-05		-1.25569e-05	-7.14e-05	-1.03535e-05		0	-3.75e-05	-4.2e-05
-3e-05	-8.25e-05	-0.0001		-2.21794e-05	-4.62e-05	3.52269e-06		0	-1.25e-05	-3.15e-05
-2e-05	-0.000105	-8e-05		-1.55683e-05	-3.96e-05	1.691e-05		1e-05	0	-3.15e-05
-1e-05	-3.75e-05	-4e-05		-2.92501e-05	-4.9e-05	2.36945e-05		1e-05	0	-1.05e-05
9e-05	-0.000105	0		-4.93013e-06	-3.92e-05	1.2661e-05		1e-05	3.75e-05	-2.1e-05
3e-05	-0.000143	1e-05		4.63138e-06	-6.22e-05	1.3025e-05		0	6.25e-05	0
-2e-05	-9.75e-05	-4e-05		-8.68256e-06	-7.17e-05	2.09383e-05		2e-05	2.5e-05	-3.15e-05
1e-05	-3.75e-05	-3e-05		-1.57246e-05	-4.84e-05	1.07599e-05		2e-05	-2.5e-05	-4.2e-05
0.0001	-7.5e-06	-0.00012		-2.09223e-05	-2.32e-05	1.35167e-06		2e-05	-1.25e-05	0
4e-05	3.75e-05	-7e-05		-1.57895e-05	-1.66e-05	-8.16274e-06		0	1.25e-05	3.15e-05
-2e-05	-1.5e-05	-1e-05		-2.54005e-06	-4.79e-05	-1.68425e-05		0	0	1.05e-05
5e-05	-4.5e-05	-8e-05		-3.68004e-06	-4.64e-05	-4.4504e-06		0	1.25e-05	-5.25e-05
4e-05	-4.5e-05	1e-05		-9.61667e-06	-7.07e-05	-2.46645e-05		0	1.25e-05	-5.25e-05
2e-05	-6e-05	0.00017		-1.90226e-06	-4.68e-05	-2.63285e-05		0	2.5e-05	-5.25e-05
-2e-05	-0.000113	3e-05		5.07402e-06	-5.49e-06	-2.00672e-06		-1e-05	3.75e-05	-4.2e-05
-0.0001	-3.75e-05	-3e-05		2.43606e-07	-3.17e-05	2.08636e-05		0	3.75e-05	-3.15e-05
-1e-05	-3.75e-05	-5e-05		-1.38108e-05	-4.37e-05	1.53753e-05		0	-2.5e-05	0
3e-05	-3e-05	-1e-05		-1.27383e-05	-4.74e-05	-6.31772e-08		-1e-05	0	-2.1e-05
2e-05	-5.25e-05	-3e-05		-1.01902e-05	-2.73e-05	-2.49364e-05		-1e-05	6.25e-05	-2.1e-05
3e-05	-5.25e-05	-0.00011		-5.05946e-06	-3.17e-05	-1.57274e-05		1e-05	5e-05	-3.15e-05
1e-05	-3e-05	-0.00015		-2.14259e-06	-3.86e-05	2.51683e-05		1e-05	2.5e-05	-2.1e-05
-5e-05	-8.25e-05	-0.00018		7.78429e-06	-4.03e-05	7.37734e-06		1e-05	0	0
-1e-05	-0.000158	-0.00011		1.43905e-05	-1.32e-05	-6.20032e-06		2e-05	2.5e-05	3.15e-05
2e-05	-0.00015	-0.00012		-3.72316e-06	-3.41e-06	-1.61737e-06		2e-05	5e-05	-1.05e-05
0	-9e-05	-0.00015		-8.06565e-07	-2.32e-05	-1.29202e-05		0	2.5e-05	-3.15e-05
-0.00011	1.5e-05	-0.00012		5.43058e-06	-4.29e-05	-6.74379e-06		1e-05	3.75e-05	-1.05e-05
-0.00016	-3.75e-05	-0.0001		1.79399e-05	-4.53e-05	-2.05125e-05		0	3.75e-05	1.05e-05
-9e-05	-7.5e-05	-5e-05		3.14675e-06	-8.24e-05	-8.5663e-06		0	2.5e-05	4.2e-05
2e-05	-9e-05	4e-05		3.48068e-06	-7.45e-05	1.54412e-05		0	0	5.25e-05
1e-05	-9.75e-05	8e-05		-1.27882e-05	-5.13e-05	2.68951e-05		1e-05	0	1.05e-05
5e-05	-0.000105	0.00011		1.19705e-06	-4.28e-05	5.3941e-05		1e-05	-1.25e-05	-1.05e-05
0	-9e-05	6e-05		1.33377e-05	-3.94e-05	2.58431e-05		0	1.25e-05	4.2e-05
-4e-05	-3e-05	-2e-05		-1.82417e-06	-4.76e-05	3.91937e-06		0	5e-05	1.05e-05
2e-05	-7.5e-06	2e-05		-7.76206e-06	-4.36e-05	-1.23555e-05		0	2.5e-05	-1.05e-05
3e-05	-1.5e-05	-3e-05		4.00993e-06	-3.38e-05	-2.5137e-05		1e-05	1.25e-05	-2.1e-05
0	7.5e-06	-2e-05		3.23767e-06	-3.94e-05	-2.18095e-06		0	3.75e-05	0
-5e-05	3e-05	-8e-05		-9.70989e-06	-4.82e-05	2.20422e-05		2e-05	0.0001	4.2e-05
-4e-05	7.5e-06	-0.00012		-8.2681e-06	-5.06e-05	5.43716e-05		2e-05	0.000125	3.15e-05
3e-05	-7.5e-06	-9e-05		-2.76762e-06	-4.4e-05	2.71615e-05		2e-05	8.75e-05	1.05e-05
0	0	2e-05		3.83993e-06	-4.71e-05	-1.17057e-05		1e-05	0.000113	1.05e-05
1e-05	7.5e-06	3e-05		9.34085e-06	-7.13e-05	-1.62744e-06		0	0.0001	1.05e-05
-4e-05	-7.5e-06	2e-05		-1.615e-05	-4.68e-05	1.78892e-05		1e-05	6.25e-05	0
-2e-05	-3.75e-05	5e-05		-3.57374e-05	-3.12e-05	9.83381e-06		1e-05	8.75e-05	-2.1e-05
0	-8.25e-05	4e-05		-1.9536e-05	-5.16e-05	1.28867e-05		0	0.000113	-2.1e-05
1e-05	-9e-05	2e-05		6.99631e-06	-5.78e-05	-6.20517e-06		-2e-05	0.0001	-1.05e-05
4e-05	-6e-05	-1e-05		-7.83661e-07	-3.07e-05	5.95854e-06		0	7.5e-05	2.1e-05
-5e-05	-3.75e-05	2e-05		-6.34957e-06	-3.56e-06	4.75585e-06		0	7.5e-05	4.2e-05
-3e-05	-0.000105	-5e-05		-1.11772e-05	-3.29e-05	2.20989e-05		0	0.000113	4.2e-05
-2e-05	-0.000135	-1e-05		-1.63735e-05	-4.05e-05	1.32603e-05		0	0.000125	3.15e-05
-4e-05	-7.5e-05	3e-05		1.98912e-07	-5.7e-05	7.52633e-06		1e-05	6.25e-05	4.2e-05
-4e-05	-2.25e-05	0.0001		-2.04491e-06	-6.07e-05	2.75636e-05		2e-05	5e-05	2.1e-05
-3e-05	-1.5e-05	0.00012		-2.44355e-06	-3.55e-05	6.09278e-06		2e-05	5e-05	0
-2e-05	2.25e-05	4e-05		9.33371e-06	-2.89e-05	-1.06091e-05		2e-05	5e-05	-1.05e-05
-4e-05	5.25e-05	-3e-05		5.98434e-06	-3.32e-05	2.38665e-05		0	5e-05	1.05e-05
-8e-05	2.25e-05	-4e-05		-5.85047e-06	-2.66e-05	2.18325e-05		0	5e-05	5.25e-05
-0.00011	-5.25e-05	-9e-05		8.14192e-06	-5.92e-05	2.65323e-05		1e-05	2.5e-05	1.05e-05
-1e-05	-4.5e-05	-4e-05		1.8424e-06	-6.23e-05	1.86999e-05		1e-05	1.25e-05	-2.1e-05
-1e-05	-2.25e-05	6e-05		5.50514e-06	-5.44e-05	9.53053e-06		2e-05	3.75e-05	-1.05e-05
1e-05	-8.25e-05	-3e-05		1.10132e-05	-4.46e-05	2.13417e-05		1e-05	8.75e-05	1.05e-05
0	-1.5e-05	-9e-05		-9.67388e-06	-3.67e-05	7.55899e-06		0	0.0001	2.1e-05
0	-7.5e-06	-0.00014		-1.37575e-05	-3.14e-05	2.49813e-05		1e-05	5e-05	-2.1e-05
-3e-05	-7.5e-06	-3e-05		-1.11993e-05	-3.51e-05	2.28671e-05		2e-05	0	0
2e-05	-4.5e-05	-3e-05		-1.19611e-05	-3.88e-05	-3.51605e-06		0	5e-05	5.25e-05
9e-05	-1.5e-05	2e-05		-6.45013e-06	-3.54e-05	-4.38957e-07		-1e-05	2.5e-05	3.15e-05
5e-05	-3e-05	3e-05		-2.41428e-06	-5e-05	1.11279e-05		1e-05	1.25e-05	2.1e-05
2e-05	-2.25e-05	0.00012		3.83594e-06	-6.33e-05	2.83989e-05		1e-05	7.5e-05	2.1e-05
6e-05	-2.25e-05	9e-05		-5.40918e-06	-4.32e-05	3.16395e-05		-1e-05	0.0001	3.15e-05
3e-05	-6.75e-05	6e-05		-1.50226e-05	-3.92e-05	4.64865e-06		1e-05	0.0001	3.15e-05
-2e-05	-6e-05	2e-05		-1.0984e-05	-6.66e-05	1.31219e-05		1e-05	0.0001	1.05e-05
-2e-05	-5.25e-05	-3e-05		-8.7894e-06	-6.07e-05	2.81288e-05		1e-05	3.75e-05	-2.1e-05
-8e-05	-4.5e-05	4e-05		4.16017e-07	-5.54e-05	5.9874e-06		2e-05	3.75e-05	-1.05e-05
-5e-05	-4.5e-05	3e-05		4.82581e-06	-6.23e-05	1.17476e-05		2e-05	0.0001	-2.1e-05
8e-05	-8.25e-05	-2e-05		9.23639e-06	-7.36e-05	-5.92298e-07		1e-05	0.0001	-1.05e-05
0.0001	-4.5e-05	0		5.89975e-06	-5.55e-05	1.89574e-05		2e-05	1.25e-05	0
-5e-05	-7.5e-06	-7e-05		4.4087e-06	-5.27e-05	2.26537e-05		0	0	0
-0.0001	0	-3e-05		-7.04326e-06	-4.68e-05	7.95158e-06		1e-05	8.75e-05	-5.25e-05
-6e-05	-2.25e-05	-6e-05		-7.84612e-07	-3.57e-05	1.83115e-06		1e-05	0.000113	-4.2e-05
-5e-05	-7.5e-05	-7e-05		2.15432e-06	-3.29e-05	-8.59698e-06		1e-05	0.0001	-1.05e-05
-3e-05	-8.25e-05	-0.0001		1.02595e-05	-4.36e-05	2.33542e-05		2e-05	0.000113	0
-3e-05	-9e-05	-8e-05		-6.72325e-06	-4.73e-05	1.90368e-05		2e-05	8.75e-05	-4.2e-05
-5e-05	-0.000128	-0.00013		-1.56789e-06	-6.77e-05	2.90534e-05		1e-05	6.25e-05	-2.1e-05
1e-05	-6.75e-05	-9e-05		-6.00437e-06	-5.01e-05	1.93255e-05		2e-05	7.5e-05	0
-1e-05	0	-2e-05		-1.22847e-05	-4.93e-05	1.25596e-05		2e-05	0.0001	4.2e-05
-1e-05	3e-05	-1e-05		-4.54376e-06	-4.14e-05	2.20015e-05		3e-05	0.0001	1.05e-05
-4e-05	1.5e-05	7e-05		-8.60837e-06	-2.58e-05	9.11496e-06		3e-05	8.75e-05	-1.05e-05
-4e-05	2.25e-05	0.0001		-8.24454e-06	-4.04e-05	7.76539e-06		3e-05	8.75e-05	0
-7e-05	-6e-05	2e-05		-3.8212e-06	-2.86e-05	2.61971e-05		1e-05	6.25e-05	-2.1e-05
-4e-05	-9.75e-05	5e-05		-5.30007e-06	-3.62e-05	3.84437e-05		0	0.0001	-2.1e-05
-2e-05	-4.5e-05	-0.00014		2.32222e-07	-5.27e-05	3.81578e-05		1e-05	0.000125	0
-3e-05	-2.25e-05	-0.00011		1.38826e-05	-5.31e-05	4.51172e-05		3e-05	0.000125	2.1e-05
6e-05	7.5e-06	-8e-05		1.13001e-05	-2.66e-05	3.64971e-05		2e-05	7.5e-05	2.1e-05
0.00011	-1.5e-05	-0.00012		-8.7412e-07	-2.57e-05	3.8786e-05		2e-05	5e-05	0
7e-05	2.25e-05	-2e-05		-2.04262e-05	-4.67e-05	3.50097e-05		2e-05	0.0001	2.1e-05
-1e-05	4.5e-05	0		-3.14913e-05	-4.65e-05	3.54001e-05		3e-05	8.75e-05	0
-8e-05	3e-05	0		-2.52144e-05	-6.11e-05	3.33547e-05		2e-05	5e-05	1.05e-05
-0.00012	2.25e-05	7e-05		-8.5758e-07	-6.15e-05	3.47262e-07		1e-05	0.000125	1.05e-05
-7e-05	7.5e-05	-1e-05		3.05105e-05	-7.93e-05	2.08831e-05		2e-05	0.00015	1.05e-05
-8e-05	0	-2e-05		3.12567e-05	-4.76e-05	5.00828e-06		1e-05	0.000175	0
1e-05	-5.25e-05	-1e-05		2.27803e-05	-3.78e-05	2.15126e-05		2e-05	0.000125	-5.25e-05
-5e-05	-6e-05	2e-05		1.06156e-05	-3.63e-05	4.81334e-05		2e-05	0.000162	-2.1e-05
-5e-05	-6e-05	-2e-05		-1.54779e-06	-1.81e-05	3.77577e-05		3e-05	0.000138	-2.1e-05
-4e-05	7.5e-06	-0.0001		-1.44478e-05	-5.26e-05	5.44656e-05		5e-05	0.000138	1.05e-05
5e-05	2.25e-05	-6e-05		1.10245e-05	-6.84e-05	5.03189e-05		4e-05	2.5e-05	-1.05e-05
3e-05	3e-05	6e-05		3.53914e-05	-3.23e-05	6.63199e-05		2e-05	3.75e-05	2.1e-05
-3e-05	0	4e-05		1.25335e-05	-4.87e-05	2.45272e-05		3e-05	0.000125	4.2e-05
1e-05	-1.5e-05	-2e-05		-7.3016e-07	-2.67e-05	3.18867e-05		5e-05	0.000138	0
-7e-05	-4.5e-05	-4e-05		1.14653e-05	-3.03e-05	5.80821e-05		5e-05	0.00015	-2.1e-05
-9e-05	0	-1e-05		2.69827e-05	-5.19e-05	4.50545e-05		3e-05	0.000113	0
-2e-05	-2.25e-05	2e-05		1.15094e-05	-2.47e-05	3.98916e-05		3e-05	8.75e-05	5.25e-05
0.0001	-3e-05	9e-05		1.57184e-06	-9.74e-06	2.22961e-05		2e-05	0.000125	2.1e-05
6e-05	-4.5e-05	0.00019		-2.0921e-06	-2.11e-05	3.06592e-05		3e-05	0.000175	2.1e-05
-2e-05	-3e-05	2e-05		1.12172e-05	-3.43e-05	3.81142e-05		2e-05	0.00015	6.3e-05
-1e-05	-2.25e-05	5e-05		1.19836e-05	-9.7e-06	3.65061e-05		2e-05	0.000138	5.25e-05
3e-05	-3e-05	0.00012		1.38582e-05	-2.42e-05	4.63244e-05		2e-05	0.0001	6.3e-05
3e-05	-6.75e-05	5e-05		4.22988e-05	-4.39e-05	2.25476e-05		3e-05	0.000125	2.1e-05
0	-3.75e-05	-1e-05		2.35148e-05	-6.04e-05	9.58545e-06		4e-05	7.5e-05	3.15e-05
1e-05	-7.5e-06	-2e-05		2.42868e-05	-3.32e-05	1.48946e-05		3e-05	6.25e-05	4.2e-05
-4e-05	1.5e-05	0		2.80118e-05	1.73e-06	1.52808e-05		2e-05	0.000125	2.1e-05
-3e-05	-7.5e-06	5e-05		2.39902e-05	-3.81e-06	1.6623e-05		4e-05	0.000175	6.3e-05
-8e-05	-1.5e-05	8e-05		1.55425e-05	-2.8e-05	1.26097e-05		5e-05	0.000162	4.2e-05
-1e-05	-3.75e-05	-1e-05		2.44371e-05	-3.67e-05	9.86851e-06		5e-05	0.00015	-1.05e-05
2e-05	-8.25e-05	3e-05		2.07886e-05	-4.68e-05	3.91289e-05		5e-05	7.5e-05	-1.05e-05
2e-05	-9e-05	4e-05		3.26376e-05	-4.33e-05	5.75532e-05		4e-05	8.75e-05	1.05e-05
0	-6e-05	-2e-05		3.45262e-05	-3.28e-05	4.64095e-05		4e-05	0.0001	3.15e-05
-4e-05	-1.5e-05	6e-05		3.42025e-05	-1.7e-06	3.67696e-05		3e-05	0.000113	3.15e-05
-7e-05	-5.25e-05	0.0001		4.71625e-05	-1.11e-05	6.04664e-05		2e-05	0.000175	8.4e-05
-5e-05	-4.5e-05	0.00014		3.5035e-05	-2.82e-05	5.32555e-05		3e-05	0.000213	0.000116
-0.0001	-3.75e-05	0.00017		3.76671e-05	9.8e-07	6.58309e-05		3e-05	0.000138	0.000105
0	-6e-05	0.00012		2.44356e-05	1.02e-05	5.46227e-05		1e-05	0.00015	5.25e-05
5e-05	-3.75e-05	8e-05		3.0391e-05	-1.91e-05	6.26653e-05		2e-05	0.000175	3.15e-05
2e-05	-2.25e-05	3e-05		3.59789e-05	-4.45e-05	7.73885e-05		3e-05	0.000162	5.25e-05
-3e-05	-9e-05	2e-05		2.34894e-05	-6.03e-05	3.93963e-05		5e-05	0.000162	6.3e-05
-6e-05	-4.5e-05	8e-05		8.04972e-06	-5.87e-05	5.30511e-05		5e-05	0.000138	7.35e-05
-1e-05	0	7e-05		2.02829e-05	-4.69e-05	4.55754e-05		5e-05	0.000175	4.2e-05
9e-05	-2.25e-05	4e-05		2.99347e-05	-5.54e-06	5.56786e-05		5e-05	0.000213	3.15e-05
0.00016	-3.75e-05	-7e-05		1.96645e-05	1.14e-05	4.4182e-05		5e-05	0.000187	4.2e-05
7e-05	-7.5e-06	-0.0001		2.41537e-05	1.11e-05	3.94899e-05		4e-05	0.000175	4.2e-05
2e-05	7.5e-06	-8e-05		7.61401e-06	2.98e-06	5.64484e-05		5e-05	0.000175	5.25e-05
-2e-05	-7.5e-06	-2e-05		9.89227e-06	5.19e-06	5.71548e-05		5e-05	0.000175	7.35e-05
-1e-05	1.5e-05	0		2.36095e-05	-1.19e-05	6.83307e-05		5e-05	0.00015	6.3e-05
5e-05	-7.5e-06	-4e-05		3.62211e-05	2.24e-05	7.64782e-05		4e-05	0.000162	7.35e-05
5e-05	3e-05	1e-05		2.37454e-05	1.12e-05	4.85704e-05		4e-05	0.000138	6.3e-05
-1e-05	-1.5e-05	0.00012		2.01258e-05	1.27e-05	4.14593e-05		4e-05	0.000138	7.35e-05
2e-05	-4.5e-05	0.00014		3.16347e-05	8.52e-06	5.34471e-05		6e-05	0.000138	0.000105
1e-05	-4.5e-05	7e-05		4.46208e-05	-9.82e-06	8.38408e-05		7e-05	0.0002	7.35e-05
2e-05	-6e-05	7e-05		4.3957e-05	-3.74e-06	8.99303e-05		5e-05	0.000187	8.4e-05
3e-05	-3.75e-05	6e-05		3.66533e-05	8.75e-06	0.000112761		5e-05	0.000162	4.2e-05
1e-05	-2.25e-05	1e-05		3.85749e-05	2.7e-05	8.83418e-05		5e-05	0.000225	2.1e-05
1e-05	1.5e-05	9e-05		4.67699e-05	4.21e-06	7.86665e-05		7e-05	0.000238	5.25e-05
-3e-05	0	4e-05		5.75491e-05	-1.27e-06	7.85109e-05		7e-05	0.000213	9.45e-05
4e-05	3e-05	0		8.27187e-05	5.45e-06	7.10651e-05		8e-05	0.0002	0.000105
8e-05	-1.5e-05	-4e-05		6.25084e-05	3.19e-06	7.17087e-05		8e-05	0.000187	7.35e-05
-1e-05	-8.25e-05	0		6.14851e-05	1.7e-05	8.5842e-05		7e-05	0.0002	0.000105
2e-05	-2.25e-05	-3e-05		6.96869e-05	1.02e-05	4.31199e-05		7e-05	0.000187	9.45e-05
-1e-05	-1.5e-05	-5e-05		6.05492e-05	2.6e-05	8.32328e-05		7e-05	0.000238	5.25e-05
1e-05	-4.5e-05	1e-05		5.69472e-05	1.92e-05	0.000112686		6e-05	0.0003	2.1e-05
4e-05	-3e-05	1e-05		6.73667e-05	3.94e-05	0.00011194		7e-05	0.000238	0
4e-05	5.25e-05	2e-05		4.12612e-05	2.11e-05	0.000113398		8e-05	0.000238	6.3e-05
0.0001	1.5e-05	-1e-05		3.39737e-05	1.31e-05	9.52378e-05		8e-05	0.000187	6.3e-05
3e-05	-7.5e-05	-2e-05		5.36211e-05	3.97e-05	8.84578e-05		7e-05	0.000187	7.35e-05
1e-05	-6.75e-05	7e-05		7.06871e-05	3.62e-05	8.96265e-05		8e-05	0.000238	0.000105
2e-05	3e-05	0.00019		7.74237e-05	5.2e-05	0.00011645		8e-05	0.000225	0.000105
0.00012	-7.5e-06	0.00027		6.82967e-05	4.97e-05	0.000133406		7e-05	0.0002	7.35e-05
0.00015	-7.5e-06	0.0002		6.87638e-05	3.91e-05	0.000117699		8e-05	0.000175	0.000116
0.00012	6e-05	7e-05		7.40286e-05	1.51e-05	0.000142508		8e-05	0.000187	0.000116
6e-05	0.000113	4e-05		7.30226e-05	5.2e-05	0.000145784		8e-05	0.000175	0.000105
6e-05	9.75e-05	0.0001		7.38626e-05	6.65e-05	0.000139234		8e-05	0.000187	0.000105
6e-05	7.5e-05	1e-05		7.06454e-05	5.98e-05	0.000128672		8e-05	0.000238	6.3e-05
7e-05	0	4e-05		6.81675e-05	3.76e-05	0.000113659		6e-05	0.000225	7.35e-05
9e-05	6e-05	0.00012		7.38078e-05	8.42e-06	0.000118599		6e-05	0.00025	9.45e-05
8e-05	4.5e-05	9e-05		7.98184e-05	2.16e-05	0.000126316		9e-05	0.000225	9.45e-05
0	6e-05	0.00014		8.0665e-05	4.7e-05	0.000136433		9e-05	0.0002	7.35e-05
-4e-05	6.75e-05	8e-05		6.12204e-05	3.19e-05	0.000146664		8e-05	0.000175	9.45e-05
3e-05	-7.5e-06	2e-05		7.86725e-05	5.35e-05	0.000112857		8e-05	0.000187	6.3e-05
6e-05	-7.5e-06	9e-05		8.91158e-05	5.51e-05	0.000115857		8e-05	0.000238	7.35e-05
3e-05	3e-05	7e-05		8.99675e-05	7.35e-05	0.000142979		9e-05	0.000275	0.000105
6e-05	0	0.00011		0.000104472	8.86e-05	0.000153933		9e-05	0.00025	0.000136
8e-05	3.75e-05	6e-05		0.00010754	5.17e-05	0.000157529		8e-05	0.000238	0.000105
0	7.5e-05	0.00017		0.000115037	5.27e-05	0.000159822		7e-05	0.000187	0.000116
0	6.75e-05	0.00017		0.000128438	4.09e-05	0.000162021		8e-05	0.000162	0.000136
3e-05	0	9e-05		0.000107528	4.9e-05	0.000161864		8e-05	0.000187	0.000126
0.00013	0	2e-05		7.81336e-05	4.94e-05	0.000156869		8e-05	0.000213	9.45e-05
8e-05	5.25e-05	9e-05		8.85872e-05	7.22e-05	0.000162291		0.0001	0.000187	8.4e-05
0.0001	4.5e-05	0.00016		0.000119335	7.71e-05	0.000175737		0.0001	0.000213	0.000147
7e-05	0	0.00026		0.00013348	9.48e-05	0.000181685		0.0001	0.000238	0.000157
1e-05	0	0.00023		0.000120694	8.81e-05	0.000161023		9e-05	0.000238	0.000147
8e-05	-7.5e-06	0.00019		0.000108646	7.18e-05	0.000161814		8e-05	0.000175	0.000136
6e-05	7.5e-06	8e-05		0.000123534	8.25e-05	0.000177801		9e-05	0.000113	0.000179
7e-05	8.25e-05	8e-05		0.000148384	9.38e-05	0.000194626		9e-05	0.000113	0.000168
4e-05	0.000113	6e-05		0.000154051	0.000102	0.000187784		9e-05	0.000113	0.000136
4e-05	9e-05	3e-05		0.000151601	0.000114	0.000168459		9e-05	8.75e-05	0.000136
0.00011	9e-05	2e-05		0.000117054	0.000119	0.000178942		0.0001	0.000113	0.000136
8e-05	6e-05	0.00015		0.000117928	0.000137	0.000207985		9e-05	0.000125	0.000126
0	3.75e-05	0.00012		0.000134298	0.0001	0.000196788		9e-05	0.000187	0.000136
2e-05	2.25e-05	0		0.000163584	8.39e-05	0.000196254		0.0001	0.000213	0.000105
8e-05	5.25e-05	1e-05		0.000167044	0.000106	0.000230002		9e-05	0.0002	0.000105
5e-05	2.25e-05	8e-05		0.000149844	9.82e-05	0.000220862		9e-05	0.000162	0.000126
9e-05	9e-05	0.0001		0.000175813	0.000129	0.00021518		8e-05	0.000187	0.000147
0.0001	6.75e-05	0.00013		0.000184811	0.00014	0.00025222		8e-05	0.000138	0.000157
2e-05	9.75e-05	0.00012		0.000162081	0.00015	0.00025173		0.00011	0.000138	0.000147
0.0001	7.5e-05	0.00015		0.000173295	0.000142	0.000215183		0.0001	0.00015	0.000136
0.00019	3.75e-05	9e-05		0.000181559	0.000157	0.000258644		9e-05	0.0002	0.000126
0.00016	0.000113	0.00012		0.000186504	0.000142	0.000267475		9e-05	0.000187	0.000126
6e-05	0.000105	0.00013		0.000208422	0.000144	0.000282191		0.0001	0.000187	0.000126
8e-05	8.25e-05	0.00016		0.000204883	0.000145	0.000263228		0.0001	0.000175	0.000136
0.00012	6.75e-05	0.00022		0.000189908	0.000131	0.000247387		0.0001	0.000138	0.000126
0.00016	6.75e-05	9e-05		0.000189692	0.000124	0.000266605		0.00011	0.000125	0.000126
0.00014	6e-05	4e-05		0.000209032	0.00015	0.000284095		0.0001	0.000175	0.000168
0.00015	0.000113	0.00013		0.00022616	0.000169	0.000256404		0.00011	0.00025	0.000179
0.00015	0.00015	0.00018		0.000232589	0.000153	0.000288398		9e-05	0.000275	0.000126
0.00015	0.000135	4e-05		0.00024234	0.000136	0.000306886		0.0001	0.000288	0.000136
0.00019	7.5e-05	7e-05		0.000239548	0.000137	0.000312932		0.00011	0.000288	0.000147
0.00019	9e-05	0.00014		0.000236019	0.000172	0.000295993		0.00011	0.000263	0.000157
0.00019	9.75e-05	0.00022		0.000217365	0.000196	0.000285315		0.00012	0.000263	0.000168
0.00013	4.5e-05	0.00019		0.000218266	0.000188	0.000324318		0.00013	0.000288	0.0002
0.00012	3e-05	0.00014		0.000246471	0.000188	0.00033994		0.00013	0.00025	0.000168
0.00015	6e-05	0.00011		0.000266191	0.000199	0.000335732		0.00012	0.0002	0.000136
0.00014	9e-05	0.00019		0.0002623	0.000221	0.000329129		0.00012	0.00025	0.000136
0.00013	6.75e-05	8e-05		0.000265419	0.000234	0.000365206		0.00013	0.000325	0.00021
0.00018	0.000135	0.00011		0.000261161	0.000237	0.000374876		0.00012	0.000313	0.000242
0.00014	9e-05	0.00019		0.00026539	0.000213	0.000377808		0.00013	0.000225	0.0002
0.00017	5.25e-05	0.00026		0.000261873	0.000211	0.000395927		0.00013	0.000225	0.000189
0.00018	0.000105	0.00019		0.000282338	0.000199	0.000385043		0.00012	0.000238	0.00021
0.0002	0.000113	0.00017		0.000280668	0.000224	0.000398278		0.00012	0.000225	0.000189
0.00022	9.75e-05	0.00012		0.000283795	0.000221	0.000413165		0.00012	0.000213	0.000231
0.00024	0.000143	0.00019		0.000288768	0.000255	0.000426611		0.00014	0.000213	0.000242
0.00021	0.00015	0.0002		0.000285256	0.000285	0.00043557		0.00013	0.000225	0.00021
0.00019	0.000128	0.00015		0.000298717	0.000284	0.000442707		0.00013	0.000263	0.00021
0.00014	0.00018	0.00012		0.00031919	0.000272	0.000449287		0.00013	0.000325	0.000179
0.00014	0.000158	0.00014		0.000327489	0.000275	0.000460019		0.00012	0.000275	0.000168
0.00018	0.000203	0.00016		0.000354236	0.000291	0.000491166		0.00012	0.00025	0.000221
0.00021	0.000195	3e-05		0.000355896	0.0003	0.000471603		0.00012	0.000275	0.000263
0.00018	0.000188	0.00012		0.000336157	0.000306	0.000465969		0.00013	0.000338	0.000231
0.00021	0.00018	0.0002		0.000333761	0.000315	0.000479577		0.00014	0.000338	0.000168
0.0002	0.000173	0.00025		0.000338745	0.000316	0.000504769		0.00014	0.000325	0.000136
0.00024	0.00018	0.00023		0.000368819	0.000342	0.000510045		0.00014	0.00035	0.000147
0.00027	0.000188	0.00026		0.000365688	0.000356	0.000506288		0.00013	0.0003	0.000157
0.00028	0.00021	0.0002		0.000372151	0.000343	0.00054262		0.00012	0.000288	0.000147
0.00027	0.00018	0.00027		0.000393743	0.000332	0.000558481		0.00014	0.000338	0.0002
0.00023	0.000173	0.00019		0.000405005	0.000328	0.000544334		0.00015	0.000313	0.000179
0.00019	0.00018	0.00022		0.000400772	0.000355	0.000539963		0.00017	0.0004	0.000157
0.00016	0.000135	0.00012		0.00042126	0.000385	0.000543507		0.00017	0.000412	0.000168
0.00022	0.00012	0.00014		0.000435846	0.000375	0.000531479		0.00016	0.000412	0.000221
0.00021	0.00012	0.00023		0.000426083	0.00036	0.000559732		0.00015	0.000325	0.00021
0.00023	0.000143	0.00031		0.000421486	0.000387	0.000571585		0.00017	0.000313	0.0002
0.00017	0.000195	0.00021		0.000438289	0.000405	0.000587429		0.00017	0.000375	0.00021
0.00022	0.000203	0.00021		0.000457676	0.000392	0.00059878		0.00017	0.000437	0.000157
0.00024	0.000285	0.00023		0.000453452	0.000411	0.000613996		0.00017	0.0004	0.000136
0.00017	0.000255	0.0003		0.000468045	0.000368	0.000617326		0.00018	0.000437	0.000168
0.00019	0.000173	0.00032		0.000475629	0.000388	0.000600952		0.00019	0.000387	0.00021
0.00017	0.000113	0.00028		0.000486904	0.000387	0.000600199		0.00019	0.00035	0.000221
0.00024	0.000135	0.00025		0.000465713	0.000434	0.000634053		0.0002	0.000387	0.000189
0.00024	0.000218	0.00027		0.000464077	0.000451	0.000639294		0.00019	0.000412	0.0002
0.0002	0.000307	0.00021		0.000489006	0.000469	0.000638517		0.00018	0.000462	0.0002
0.00023	0.000285	0.00022		0.000513568	0.000492	0.000638713		0.00019	0.000462	0.000179
0.0003	0.000255	0.00018		0.00051378	0.000506	0.000641451		0.0002	0.000437	0.000189
0.0003	0.000255	0.00029		0.00051879	0.000513	0.0006495		0.0002	0.00045	0.000231
0.00023	0.000277	0.00037		0.000524539	0.000498	0.000659371		0.00021	0.000475	0.000252
0.00031	0.000247	0.00038		0.000533979	0.000487	0.000655101		0.00024	0.0005	0.000252
0.00035	0.000292	0.00034		0.000551536	0.000497	0.000657018		0.00022	0.000512	0.0002
0.00032	0.0003	0.00028		0.000562454	0.0005	0.000678571		0.00022	0.0005	0.000157
0.00028	0.000292	0.00026		0.000573004	0.000532	0.000672679		0.00022	0.000475	0.000189
0.00031	0.000337	0.00024		0.000568058	0.000534	0.000671219		0.00023	0.000562	0.000179
0.00036	0.000262	0.00022		0.000577135	0.000541	0.00069566		0.00023	0.0006	0.000231
0.00035	0.00021	0.00022		0.000600601	0.000551	0.000693101		0.00023	0.00065	0.000263
0.00031	0.000292	0.00024		0.000614107	0.00057	0.000689838		0.00023	0.000562	0.000221
0.00032	0.000262	0.00025		0.000612118	0.000553	0.000680649		0.00025	0.000538	0.00021
0.00031	0.000225	0.00024		0.000598324	0.000546	0.000672807		0.00026	0.000588	0.000221
0.00041	0.000247	0.00025		0.00061663	0.000563	0.00068418		0.00025	0.000612	0.000221
0.00045	0.00024	0.00026		0.000629034	0.000586	0.000678996		0.00024	0.000562	0.000263
0.00041	0.000225	0.00026		0.000635535	0.000575	0.000690289		0.00025	0.000588	0.000263
0.00034	0.000262	0.00025		0.000630231	0.000573	0.000665855		0.00027	0.000612	0.000242
0.00035	0.000322	0.00026		0.000635259	0.000606	0.000656418		0.00028	0.000625	0.000252
0.00037	0.000322	0.00033		0.00067165	0.000599	0.000683252		0.00029	0.000625	0.000263
0.00036	0.000345	0.00021		0.00067668	0.000599	0.000668075		0.0003	0.00065	0.000294
0.00044	0.00036	0.00023		0.000662157	0.000599	0.000658676		0.00031	0.00065	0.000284
0.00045	0.000352	0.00033		0.000652431	0.000602	0.000657404		0.0003	0.00065	0.000325
0.00043	0.000337	0.00036		0.000659679	0.000618	0.000649266		0.0003	0.000725	0.000336
0.00045	0.000277	0.00035		0.00066582	0.000637	0.000634823		0.00029	0.00075	0.000336
0.00054	0.000307	0.00041		0.000667166	0.000623	0.000608499		0.0003	0.0007	0.000325
0.00046	0.000367	0.0004		0.000664455	0.000616	0.0006127		0.00031	0.0007	0.000315
0.00038	0.000413	0.00036		0.000682407	0.000624	0.000628917		0.00031	0.000638	0.000378
0.00042	0.000383	0.00035		0.000691136	0.000637	0.000623339		0.00031	0.00065	0.000409
0.00042	0.00042	0.00032		0.000700234	0.000652	0.000630352		0.00033	0.000712	0.000367
0.00042	0.000375	0.00035		0.000720772	0.000656	0.000620735		0.00035	0.000712	0.000346
0.0005	0.00036	0.00037		0.000721387	0.000675	0.000615182		0.00035	0.000675	0.000378
0.00052	0.000315	0.00041		0.000708352	0.000696	0.000604662		0.00035	0.000688	0.000399
0.00052	0.00036	0.0004		0.0007086	0.000687	0.000591449		0.00034	0.000738	0.00043
0.00043	0.000405	0.00044		0.000697781	0.000697	0.000586494		0.00034	0.000762	0.000462
0.00048	0.00039	0.00058		0.000700614	0.000672	0.000582146		0.00035	0.000788	0.000483
0.00067	0.000352	0.00054		0.000704555	0.000655	0.000597514		0.00037	0.0008	0.000462
0.0007	0.000405	0.00055		0.000715877	0.000671	0.000581027		0.00039	0.000775	0.00043
0.00055	0.00039	0.00047		0.000722034	0.000674	0.000575885		0.00039	0.00075	0.000399
0.00044	0.000405	0.00044		0.00070052	0.000688	0.000591679		0.00039	0.00075	0.00042
0.00052	0.000457	0.00051		0.00071701	0.000706	0.000590829		0.0004	0.000825	0.000462
0.00064	0.000435	0.00047		0.000738298	0.000683	0.000581701		0.00041	0.0009	0.000483
0.00064	0.000427	0.00058		0.000734129	0.000686	0.000575188		0.00041	0.000862	0.000525
0.00057	0.000473	0.00055		0.000721843	0.000682	0.000556718		0.00042	0.000812	0.000536
0.00056	0.000457	0.00055		0.000727269	0.000673	0.000528787		0.00042	0.000762	0.000556
0.00056	0.000502	0.00056		0.000743027	0.000674	0.000546771		0.00043	0.0008	0.000556
0.00061	0.000435	0.00046		0.000753989	0.000671	0.000529919		0.00045	0.0009	0.000567
0.00061	0.00045	0.00047		0.000749087	0.000707	0.000521853		0.00045	0.000938	0.000578
0.00061	0.00045	0.00054		0.000740866	0.000705	0.000535045		0.00044	0.000888	0.000609
0.00069	0.000473	0.00059		0.000734121	0.000705	0.000551668		0.00045	0.000838	0.00063
0.00068	0.000525	0.00065		0.000732174	0.000699	0.000531149		0.00048	0.000875	0.00062
0.00064	0.000502	0.00069		0.000745725	0.000699	0.000501121		0.00049	0.000938	0.000598
0.00064	0.000473	0.00061		0.0007471	0.000701	0.000506745		0.00049	0.000962	0.000609
0.00067	0.00051	0.00065		0.000729292	0.000716	0.000513891		0.0005	0.000912	0.000651
0.00077	0.00051	0.00068		0.000729194	0.0007	0.000512402		0.00051	0.000875	0.000662
0.00082	0.000495	0.00075		0.000715446	0.000691	0.000523542		0.00052	0.000875	0.00063
0.0008	0.000532	0.00082		0.000729001	0.000687	0.000537259		0.00052	0.000888	0.00064
0.00079	0.000547	0.00072		0.000735548	0.000719	0.000518225		0.00052	0.000925	0.000672
0.00088	0.00054	0.00059		0.000727337	0.00069	0.000495486		0.00052	0.000975	0.000682
0.00077	0.000487	0.00062		0.000741634	0.000675	0.000496575		0.00054	0.000975	0.000672
0.00073	0.00054	0.00056		0.000748921	0.000645	0.000512166		0.00055	0.000975	0.000672
0.00074	0.00057	0.00063		0.000739238	0.000642	0.000518367		0.00057	0.000988	0.000662
0.00079	0.000547	0.00066		0.000733614	0.000671	0.000490922		0.00058	0.000925	0.000682
0.00077	0.000593	0.00068		0.000735739	0.000666	0.000473897		0.0006	0.000912	0.000714
0.0008	0.0006	0.00078		0.000729749	0.000665	0.000464209		0.00061	0.000938	0.000735
0.0008	0.000653	0.00082		0.000731138	0.000658	0.000508022		0.00061	0.000975	0.000724
0.0008	0.000615	0.00088		0.000718509	0.000659	0.000512276		0.00064	0.00101	0.000746
0.00086	0.00066	0.00095		0.000727279	0.000651	0.000507558		0.00065	0.00108	0.000766
0.00084	0.00066	0.00087		0.000726089	0.000646	0.000485439		0.00066	0.00105	0.000777
0.0009	0.00066	0.00084		0.000726007	0.000658	0.000487619		0.00067	0.00103	0.000777
0.00093	0.000742	0.00094		0.00072113	0.000685	0.000503233		0.00069	0.00101	0.000766
0.00088	0.000728	0.00099		0.000691533	0.000682	0.000477995		0.00071	0.00104	0.000756
0.00083	0.00072	0.00099		0.00070695	0.000662	0.000462043		0.00072	0.0011	0.000777
0.00094	0.000705	0.00102		0.000706872	0.000694	0.000451295		0.00072	0.00116	0.000766
0.00102	0.000683	0.00106		0.000697202	0.000683	0.000448685		0.00073	0.00114	0.000746
0.00106	0.00078	0.001		0.000700447	0.000676	0.000464997		0.00076	0.00111	0.000735
0.00112	0.000802	0.00109		0.000684138	0.000666	0.000448403		0.00075	0.00114	0.000798
0.00113	0.00081	0.0012		0.000682957	0.000643	0.000464557		0.00076	0.00111	0.00083
0.00111	0.000802	0.00119		0.000681409	0.000678	0.000468575		0.00077	0.00108	0.000777
0.00111	0.000855	0.00111		0.000679123	0.00066	0.000462031		0.00078	0.00109	0.000777
0.00121	0.000833	0.00109		0.000663556	0.000637	0.000454213		0.00079	0.00114	0.000756
0.00124	0.000862	0.00111		0.000649097	0.000655	0.000464729		0.00079	0.00114	0.000808
0.00119	0.000892	0.0012		0.000652349	0.00063	0.0004458		0.0008	0.0012	0.000798
0.00121	0.000923	0.00129		0.000646378	0.00063	0.000424106		0.00082	0.0012	0.000777
0.00117	0.000953	0.00129		0.000645573	0.000642	0.000431064		0.00085	0.00118	0.000798
0.0012	0.000907	0.00137		0.000663217	0.000661	0.000433825		0.00087	0.00109	0.000777
0.00124	0.000945	0.00141		0.000684552	0.000649	0.000428895		0.00086	0.00109	0.000777
0.00123	0.00093	0.0014		0.000646855	0.000607	0.000425958		0.00088	0.00111	0.000788
0.00135	0.000967	0.00152		0.00062281	0.000595	0.000433308		0.00089	0.00119	0.000788
0.00142	0.00109	0.00156		0.000629758	0.000608	0.000438287		0.00089	0.00121	0.000756
0.00137	0.0011	0.00148		0.000634863	0.000615	0.000421245		0.00089	0.00121	0.000714
0.00135	0.00109	0.00153		0.000648824	0.000615	0.000430012		0.0009	0.0012	0.000735
0.00139	0.00109	0.00157		0.000646182	0.000619	0.000431774		0.00092	0.00121	0.000756
0.00147	0.00112	0.00152		0.000643542	0.000602	0.000426054		0.00093	0.00123	0.000735
0.00145	0.00113	0.00146		0.000636475	0.000592	0.000400476		0.00094	0.00121	0.000756
0.00142	0.00112	0.00151		0.000637526	0.000634	0.000428264		0.00094	0.00123	0.000766
0.00143	0.00111	0.00166		0.000651491	0.000588	0.000408814		0.00095	0.00123	0.000746
0.0015	0.00113	0.00161		0.000633728	0.000594	0.00040434		0.00095	0.00126	0.000756
0.00153	0.00116	0.00161		0.000620393	0.000602	0.000422646		0.00096	0.00123	0.000798
0.00151	0.00122	0.00155		0.000641002	0.000627	0.000421792		0.001	0.00121	0.000788
0.00159	0.00122	0.00158		0.000635048	0.000636	0.000399743		0.00102	0.0012	0.000777
0.00157	0.00117	0.00157		0.000626143	0.000619	0.000403834		0.00101	0.00121	0.000808
0.00155	0.00127	0.00155		0.000626463	0.000597	0.000400528		0.00102	0.00128	0.000808
0.00157	0.00136	0.00158		0.000638591	0.000576	0.000380294		0.00103	0.00125	0.000724
0.00166	0.0014	0.00153		0.000628213	0.00061	0.000393539		0.00103	0.00125	0.000714
0.00174	0.00136	0.00156		0.000600865	0.00062	0.000393835		0.00104	0.00129	0.000766
0.00175	0.0013	0.00153		0.000601189	0.000622	0.000389449		0.00103	0.00131	0.000766
0.00173	0.00133	0.00152		0.000628447	0.000629	0.000392833		0.00105	0.00126	0.000808
0.00175	0.00136	0.00144		0.000656076	0.000604	0.000392291		0.00106	0.00126	0.000798
0.00177	0.00137	0.00141		0.000669685	0.000617	0.000401032		0.00108	0.00124	0.000788
0.00169	0.00142	0.00145		0.000663002	0.000613	0.000405128		0.0011	0.00125	0.000766
0.0018	0.00144	0.00148		0.000640456	0.000592	0.000402558		0.00113	0.00126	0.000714
0.00183	0.00149	0.00145		0.000640417	0.000609	0.000403665		0.00114	0.00125	0.000714
0.00184	0.00143	0.0014		0.000646651	0.000623	0.000374224		0.00114	0.00126	0.000735
0.00182	0.00143	0.00134		0.000625583	0.000596	0.000362461		0.00114	0.00126	0.000735
0.00182	0.00145	0.00134		0.000624071	0.00057	0.000374029		0.00114	0.00128	0.000746
0.00183	0.00148	0.00132		0.000630677	0.000579	0.000354091		0.00114	0.00126	0.000735
0.00185	0.00151	0.00129		0.000636546	0.000582	0.000363157		0.00115	0.00129	0.000714
0.0018	0.00153	0.00127		0.000652008	0.00062	0.000368964		0.00117	0.00126	0.000735
0.00185	0.00156	0.00125		0.000656403	0.000639	0.000388042		0.00119	0.00128	0.000724
0.00182	0.00155	0.00121		0.000663751	0.00062	0.000400202		0.00119	0.00126	0.000735
0.00186	0.00151	0.0012		0.000679954	0.000623	0.000388848		0.0012	0.00128	0.000735
0.00183	0.00153	0.00125		0.000670331	0.000627	0.000388204		0.00122	0.00128	0.000714
0.00186	0.0015	0.0012		0.00065001	0.000613	0.000380381		0.00123	0.00128	0.000693
0.00179	0.00153	0.00114		0.000658099	0.000622	0.000383667		0.00124	0.00125	0.000735
0.00178	0.00157	0.00102		0.000670617	0.000657	0.000371482		0.00124	0.00132	0.000735
0.0018	0.00164	0.001		0.000689039	0.000679	0.000387678		0.00125	0.00135	0.000756
0.00173	0.00164	0.00104		0.000690858	0.000685	0.000396894		0.00124	0.00129	0.000746
0.00171	0.00152	0.00117		0.000684562	0.00064	0.000377168		0.00126	0.0013	0.000746
0.00175	0.00143	0.00116		0.000671626	0.000618	0.000364506		0.00126	0.00129	0.000746
0.00174	0.00152	0.00114		0.000692265	0.000654	0.000355294		0.00127	0.00126	0.000704
0.00168	0.00157	0.00104		0.000703681	0.0007	0.000351085		0.00127	0.00131	0.000693
0.00173	0.00152	0.00096		0.000703292	0.000701	0.000370041		0.00129	0.00131	0.000724
0.00178	0.00151	0.00089		0.000720982	0.000717	0.000356877		0.00131	0.00125	0.000756
0.00175	0.00159	0.00085		0.00071174	0.000699	0.000336373		0.00132	0.00123	0.000735
0.00178	0.00159	0.00077		0.000692537	0.000667	0.000361172		0.00133	0.00124	0.000693
0.00175	0.00155	0.00089		0.000701744	0.000668	0.000355122		0.00134	0.00128	0.000714
0.00162	0.00155	0.00101		0.000734196	0.000706	0.000358335		0.00135	0.00126	0.000704
0.0016	0.00155	0.00099		0.00074156	0.000687	0.000331499		0.00135	0.00123	0.000724
0.00163	0.0016	0.00088		0.000737488	0.000701	0.000338758		0.00137	0.00121	0.000766
0.00163	0.00161	0.00082		0.000735999	0.000746	0.000355063		0.0014	0.00118	0.000766
0.00159	0.0016	0.00081		0.000739676	0.000745	0.00034517		0.00141	0.00114	0.000693
0.00159	0.00167	0.00087		0.00074151	0.000707	0.000340485		0.00141	0.0011	0.000693
0.00159	0.00165	0.00086		0.000735965	0.000725	0.000359056		0.00141	0.00113	0.000746
0.00163	0.0016	0.00087		0.000733742	0.000726	0.000372356		0.00144	0.0011	0.000724
0.00158	0.00159	0.00077		0.000742219	0.000716	0.000367628		0.00145	0.00104	0.000693
0.00155	0.00161	0.00071		0.000751067	0.000707	0.000359265		0.00147	0.001	0.000682
0.00158	0.00163	0.00083		0.000741467	0.000704	0.000357988		0.00148	0.00095	0.00064
0.00157	0.00164	0.00094		0.000764337	0.000693	0.000322905		0.00148	0.0009	0.000662
0.00159	0.0016	0.00093		0.000774293	0.000709	0.000325485		0.00149	0.000862	0.000651
0.0017	0.00165	0.00102		0.000792368	0.00075	0.000358458		0.0015	0.000825	0.000651
0.00174	0.00166	0.00105		0.000803802	0.000752	0.000358385		0.00152	0.000762	0.000651
0.00164	0.00167	0.00108		0.000783877	0.000774	0.000332024		0.00154	0.000712	0.000662
0.00165	0.00174	0.00104		0.000779448	0.000755	0.000331795		0.00156	0.000625	0.000672
0.00169	0.00176	0.00106		0.000797895	0.00073	0.000341444		0.00157	0.00055	0.000682
0.00165	0.00181	0.00101		0.000790886	0.000762	0.000337249		0.00159	0.000462	0.000662
0.00161	0.00182	0.00104		0.000806752	0.000791	0.00031113		0.00159	0.0003	0.000682
0.00169	0.00185	0.00102		0.000797161	0.0008	0.000331952		0.0016	0.000187	0.000704
0.00174	0.00183	0.00102		0.000796795	0.000797	0.000337357		0.00161	8.75e-05	0.000704
0.00184	0.00182	0.00093		0.000795323	0.000805	0.000320561		0.0016	-3.75e-05	0.000693
0.00187	0.00187	0.00101		0.000805659	0.000803	0.000342686		0.00162	-0.00015	0.000662
0.0018	0.00191	0.00097		0.000824112	0.000785	0.00036139		0.00162	-0.0002	0.00064
0.00175	0.00192	0.00102		0.000820798	0.000778	0.000359654		0.00162	-0.000338	0.000651
0.00177	0.00196	0.00108		0.00082634	0.000802	0.000359123		0.00164	-0.0005	0.000672
0.00186	0.00201	0.00114		0.000840738	0.000787	0.000366809		0.00163	-0.000638	0.000662
0.00188	0.00203	0.00113		0.000841485	0.000789	0.000370878		0.00163	-0.000725	0.000672
0.00189	0.00209	0.00111		0.00082563	0.000771	0.000357612		0.00164	-0.0008	0.000682
0.00194	0.00214	0.0012		0.000834864	0.000755	0.000359553		0.00164	-0.000875	0.000704
0.00196	0.00223	0.00129		0.000831556	0.000746	0.000350344		0.00162	-0.000938	0.000704
0.00202	0.00227	0.0013		0.000828986	0.000786	0.000376812		0.00163	-0.001	0.000714
0.00206	0.00232	0.00123		0.000858515	0.000815	0.000388348		0.00164	-0.00105	0.000693
0.00207	0.00234	0.00116		0.000860743	0.000786	0.000376972		0.00163	-0.00113	0.000693
0.00209	0.00239	0.00124		0.000845263	0.000788	0.000369462		0.00162	-0.00125	0.000693
0.00216	0.00241	0.00131		0.000822035	0.000787	0.000367594		0.00161	-0.00134	0.000714
0.0022	0.0025	0.00133		0.000823896	0.000777	0.000366303		0.0016	-0.00142	0.000724
0.0022	0.00258	0.00121		0.000817273	0.000749	0.000353915		0.00158	-0.00154	0.000735
0.00216	0.00259	0.00109		0.000827991	0.000753	0.000379575		0.00157	-0.00152	0.000714
0.00219	0.00256	0.00115		0.000823214	0.000741	0.000367671		0.00155	-0.00155	0.000746
0.00217	0.00252	0.00132		0.000809952	0.000736	0.000383903		0.00155	-0.00166	0.000724
0.00222	0.00248	0.00134		0.000806284	0.000734	0.000405809		0.00154	-0.00171	0.000704
0.00219	0.00247	0.00125		0.000796713	0.00074	0.000397486		0.00152	-0.00174	0.000714
0.00207	0.00242	0.00116		0.000785667	0.000745	0.000383693		0.00148	-0.00175	0.000735
0.002	0.00242	0.00117		0.000751009	0.000713	0.000378666		0.00145	-0.00178	0.000756
0.002	0.00239	0.00123		0.000738489	0.000661	0.000370838		0.00139	-0.00179	0.000724
0.002	0.00227	0.00139		0.000718222	0.000677	0.000373699		0.00132	-0.00184	0.000682
0.00196	0.00208	0.00133		0.000700169	0.000647	0.000379107		0.00125	-0.00186	0.000693
0.00189	0.00195	0.00123		0.000684331	0.000607	0.000413795		0.00122	-0.00188	0.00064
0.00186	0.00181	0.00126		0.000650415	0.000579	0.00040414		0.00119	-0.00189	0.000662
0.00177	0.00165	0.00134		0.000645279	0.000553	0.000385992		0.00112	-0.00192	0.000651
0.00161	0.00147	0.00154		0.000624278	0.000522	0.000385993		0.00105	-0.00196	0.00063
0.00151	0.00128	0.00149		0.000579665	0.000498	0.000357423		0.00097	-0.00192	0.00064
0.00147	0.00109	0.00137		0.000546859	0.000477	0.000343266		0.0009	-0.00191	0.00063
0.00137	0.000892	0.00128		0.000512209	0.000494	0.000333921		0.00081	-0.00191	0.00063
0.00123	0.000787	0.0014		0.000480512	0.000464	0.000333714		0.0007	-0.00191	0.00064
0.00103	0.000532	0.00135		0.000471322	0.000403	0.000319244		0.00061	-0.00184	0.000609
0.00091	0.000292	0.00132		0.000443316	0.00037	0.000303553		0.00051	-0.00184	0.00063
0.00077	0.000158	0.00132		0.00039096	0.00035	0.00029471		0.00042	-0.0019	0.00064
0.00055	3e-05	0.00126		0.000363324	0.000292	0.000298808		0.00032	-0.00188	0.00062
0.00035	-0.000255	0.0012		0.000308387	0.000238	0.000275878		0.00022	-0.00188	0.000598
0.00018	-0.000502	0.00105		0.000282967	0.000237	0.000255376		9e-05	-0.0019	0.000536
-1e-05	-0.00069	0.00093		0.000263451	0.000215	0.000232064		-3e-05	-0.00184	0.000546
-0.00021	-0.000825	0.00085		0.000225857	0.000189	0.000194333		-0.00014	-0.00176	0.000578
-0.00038	-0.000967	0.0008		0.000187156	0.000124	0.000197692		-0.00027	-0.00176	0.000588
-0.00058	-0.00114	0.00066		0.000159157	0.000101	0.000164781		-0.00038	-0.00171	0.000556
-0.00074	-0.00125	0.00049		0.00013042	2.86e-05	0.000135369		-0.00049	-0.00168	0.000525
-0.00088	-0.0014	0.00036		8.39743e-05	-2.57e-05	0.000127844		-0.00061	-0.00161	0.000493
-0.00109	-0.00148	0.00024		3.08882e-05	-2.87e-05	0.00012298		-0.00072	-0.0016	0.000514
-0.00128	-0.00162	8e-05		-3.38044e-06	-6.06e-05	0.000116286		-0.00084	-0.00161	0.000525
-0.00145	-0.00179	-4e-05		-2.62108e-05	-0.000122	0.000118022		-0.00096	-0.00155	0.000483
-0.00164	-0.00184	-0.00021		-6.26916e-05	-0.000158	9.8515e-05		-0.00106	-0.00155	0.00042
-0.00177	-0.00192	-0.00041		-0.000112454	-0.00021	9.92807e-05		-0.00114	-0.0015	0.000388
-0.00187	-0.00202	-0.00055		-0.000138234	-0.000235	6.01624e-05		-0.00126	-0.0015	0.00042
-0.002	-0.00205	-0.00065		-0.000165488	-0.000248	4.78303e-05		-0.00136	-0.00151	0.000388
-0.00217	-0.00214	-0.00069		-0.000196432	-0.000272	2.79876e-05		-0.00145	-0.00148	0.000357
-0.00231	-0.00224	-0.00073		-0.000250249	-0.000356	4.44412e-05		-0.00153	-0.00145	0.000346
-0.00247	-0.00233	-0.00077		-0.000291891	-0.000404	4.42298e-05		-0.00161	-0.00144	0.000367
-0.00252	-0.0024	-0.00091		-0.000327259	-0.000416	4.4787e-06		-0.00169	-0.00136	0.000325
-0.00263	-0.00246	-0.00103		-0.000358937	-0.00046	6.09237e-06		-0.00174	-0.00134	0.000263
-0.00273	-0.00256	-0.00113		-0.000397994	-0.000474	-6.13554e-06		-0.00182	-0.00129	0.0002
-0.00277	-0.0026	-0.00114		-0.000436681	-0.000493	-1.24207e-05		-0.00188	-0.00123	0.000126
-0.00281	-0.00273	-0.0012		-0.000460608	-0.000532	-2.18474e-05		-0.00194	-0.00125	0.000136
-0.00293	-0.00283	-0.00129		-0.000494866	-0.000594	-5.00152e-05		-0.00201	-0.00124	0.000157
-0.00306	-0.0029	-0.00137		-0.000533182	-0.000658	-4.77833e-05		-0.00207	-0.00121	0.000136
-0.00315	-0.00292	-0.00143		-0.000564855	-0.000698	-5.9351e-05		-0.00213	-0.00119	4.2e-05
-0.0032	-0.00297	-0.00142		-0.000610917	-0.000717	-9.30965e-05		-0.00217	-0.00116	-1.05e-05
-0.00325	-0.003	-0.00144		-0.000647386	-0.00074	-9.31915e-05		-0.00222	-0.00118	-5.25e-05
-0.00332	-0.00311	-0.00159		-0.000680533	-0.000779	-7.93204e-05		-0.00226	-0.0011	-6.3e-05
-0.00346	-0.00323	-0.00168		-0.000710728	-0.000823	-6.65793e-05		-0.00228	-0.00103	-0.000105
-0.00347	-0.00326	-0.0018		-0.000760845	-0.000873	-8.80866e-05		-0.00231	-0.00103	-0.000147
-0.00344	-0.00329	-0.00191		-0.000803952	-0.000895	-8.56751e-05		-0.00233	-0.000988	-0.000147
-0.00344	-0.00335	-0.00199		-0.000819386	-0.000918	-9.65513e-05		-0.00235	-0.00095	-0.00021
-0.00348	-0.00334	-0.00205		-0.000871715	-0.000947	-0.000101563		-0.00238	-0.000912	-0.000273
-0.00357	-0.00338	-0.00202		-0.000894158	-0.00101	-0.000118345		-0.0024	-0.000912	-0.000315
-0.00363	-0.00339	-0.00216		-0.000928038	-0.00108	-0.000141868		-0.00238	-0.0009	-0.000378
-0.00362	-0.00341	-0.00212		-0.000977782	-0.00113	-0.000170408		-0.00239	-0.000862	-0.000441
-0.0036	-0.00337	-0.00208		-0.000998746	-0.00113	-0.000180586		-0.00239	-0.000812	-0.000462
-0.00355	-0.00336	-0.00218		-0.00103	-0.00116	-0.000215846		-0.00239	-0.000775	-0.000514
-0.00352	-0.00337	-0.00232		-0.00107	-0.00118	-0.000205988		-0.00238	-0.000762	-0.000609
-0.00349	-0.00339	-0.00251		-0.00111	-0.00123	-0.000197792		-0.00235	-0.000812	-0.000672
-0.0035	-0.00337	-0.0025		-0.00114	-0.00123	-0.000188869		-0.00235	-0.000788	-0.000788
-0.0035	-0.00337	-0.00249		-0.00117	-0.00126	-0.000170362		-0.00232	-0.00075	-0.00083
-0.00356	-0.00326	-0.0026		-0.00119	-0.0013	-0.000197664		-0.00231	-0.000775	-0.000903
-0.0036	-0.00316	-0.00265		-0.00123	-0.00134	-0.000227175		-0.00229	-0.000812	-0.000956
-0.00345	-0.00316	-0.00273		-0.00124	-0.00135	-0.000222245		-0.00228	-0.00075	-0.00104
-0.00339	-0.00318	-0.00278		-0.00127	-0.0014	-0.000237229		-0.00225	-0.000725	-0.00113
-0.00339	-0.00314	-0.00277		-0.00132	-0.00144	-0.000267794		-0.00221	-0.000675	-0.00119
-0.00334	-0.00309	-0.00279		-0.00135	-0.00145	-0.000271881		-0.00218	-0.000625	-0.00122
-0.00326	-0.00303	-0.0028		-0.0014	-0.00145	-0.000263765		-0.00215	-0.000638	-0.00131
-0.00324	-0.00297	-0.00283		-0.00143	-0.00146	-0.000274199		-0.00213	-0.000612	-0.00141
-0.00323	-0.00287	-0.00289		-0.00143	-0.00149	-0.000269248		-0.00209	-0.00065	-0.00145
-0.00313	-0.00285	-0.00284		-0.00146	-0.00154	-0.000319235		-0.00205	-0.00065	-0.0015
-0.00305	-0.00289	-0.00287		-0.00148	-0.00158	-0.000384846		-0.00201	-0.000638	-0.00156
-0.00297	-0.00285	-0.00295		-0.0015	-0.00161	-0.000381822		-0.00196	-0.000612	-0.0016
-0.00302	-0.00275	-0.00291		-0.00152	-0.00161	-0.000377106		-0.00191	-0.000638	-0.00167
-0.00298	-0.00271	-0.00284		-0.00155	-0.0016	-0.000406046		-0.00188	-0.000588	-0.0017
-0.00295	-0.00263	-0.00282		-0.00157	-0.00161	-0.000425525		-0.00185	-0.00055	-0.00174
-0.00285	-0.00266	-0.00274		-0.00159	-0.00163	-0.000407666		-0.00182	-0.000525	-0.00182
-0.0028	-0.00256	-0.00281		-0.0016	-0.00167	-0.000432465		-0.00179	-0.000525	-0.00188
-0.00271	-0.00251	-0.0027		-0.00162	-0.00168	-0.000463672		-0.00173	-0.000525	-0.0019
-0.00273	-0.00247	-0.00283		-0.00161	-0.00169	-0.000491723		-0.00168	-0.000525	-0.00192
-0.0027	-0.00246	-0.00274		-0.00163	-0.00168	-0.000494089		-0.00164	-0.000475	-0.0019
-0.00253	-0.0024	-0.00274		-0.00165	-0.00167	-0.000515365		-0.00161	-0.00045	-0.00196
-0.00253	-0.00229	-0.00283		-0.00167	-0.0017	-0.000550428		-0.00157	-0.000437	-0.00193
-0.00242	-0.00231	-0.00279		-0.00168	-0.00173	-0.000577029		-0.00152	-0.000412	-0.00192
-0.00236	-0.00229	-0.00269		-0.0017	-0.00174	-0.000589691		-0.0015	-0.000462	-0.00197
-0.00236	-0.00221	-0.00267		-0.00169	-0.00173	-0.000622896		-0.00147	-0.000425	-0.00197
-0.00231	-0.00213	-0.0026		-0.00168	-0.00172	-0.000642196		-0.00143	-0.00045	-0.002
-0.00227	-0.00212	-0.00257		-0.00169	-0.00175	-0.000671176		-0.00139	-0.000462	-0.00197
-0.00223	-0.00209	-0.00252		-0.00168	-0.00174	-0.00071126		-0.00136	-0.00045	-0.00191
-0.00226	-0.00209	-0.00248		-0.00168	-0.00173	-0.000715628		-0.00132	-0.0004	-0.00188
-0.00215	-0.002	-0.00244		-0.0017	-0.00173	-0.000756546		-0.00129	-0.000338	-0.0019
-0.00211	-0.00192	-0.00243		-0.0017	-0.00172	-0.000832688		-0.00126	-0.000313	-0.00187
-0.00207	-0.00188	-0.00225		-0.00171	-0.00173	-0.000860968		-0.00121	-0.000338	-0.00177
-0.00195	-0.00191	-0.00223		-0.00171	-0.00171	-0.000862751		-0.00118	-0.0003	-0.00175
-0.0019	-0.00185	-0.00218		-0.00169	-0.00171	-0.000884655		-0.00114	-0.000313	-0.00176
-0.00189	-0.00186	-0.0021		-0.00169	-0.00173	-0.00091264		-0.00112	-0.000325	-0.00172
-0.00191	-0.00192	-0.00203		-0.00169	-0.00172	-0.000976942		-0.00111	-0.000275	-0.00165
-0.00189	-0.0019	-0.002		-0.0017	-0.00173	-0.00104		-0.00107	-0.000225	-0.00164
-0.00175	-0.00181	-0.00198		-0.00169	-0.0017	-0.00107		-0.00101	-0.000213	-0.00164
-0.00173	-0.00178	-0.00184		-0.00166	-0.0017	-0.00109		-0.00098	-0.0002	-0.00155
-0.00176	-0.00172	-0.00181		-0.00165	-0.0017	-0.00115		-0.00097	-0.000238	-0.00147
-0.00177	-0.00172	-0.00176		-0.00167	-0.00168	-0.00118		-0.00096	-0.000238	-0.00141
-0.00169	-0.00172	-0.00166		-0.00167	-0.00166	-0.00121		-0.00094	-0.000225	-0.00138
-0.0016	-0.00167	-0.00162		-0.00166	-0.00167	-0.00125		-0.00091	-0.000213	-0.00139
-0.00164	-0.0016	-0.0016		-0.00165	-0.00165	-0.00126		-0.00088	-0.000175	-0.00136
-0.00162	-0.00158	-0.00151		-0.00162	-0.00162	-0.0013		-0.00087	-0.000175	-0.00128
-0.0016	-0.00155	-0.00158		-0.00162	-0.00164	-0.00134		-0.00085	-0.00015	-0.00126
-0.00156	-0.00148	-0.00157		-0.00162	-0.00161	-0.00138		-0.00083	-0.0001	-0.0012
-0.0015	-0.00138	-0.0015		-0.00159	-0.00159	-0.00141		-0.00082	-7.5e-05	-0.00113
-0.0014	-0.00146	-0.00146		-0.00159	-0.00156	-0.00142		-0.0008	-0.000113	-0.00108
-0.00144	-0.00149	-0.00138		-0.00157	-0.00156	-0.00147		-0.00076	-0.000138	-0.00105
-0.00151	-0.0014	-0.00128		-0.00155	-0.00153	-0.00148		-0.00074	-0.00015	-0.00102
-0.00146	-0.00138	-0.00126		-0.00153	-0.00154	-0.00147		-0.00073	-0.0001	-0.000945
-0.00145	-0.0014	-0.00121		-0.00153	-0.00153	-0.00151		-0.00073	-0.0002	-0.000882
-0.00143	-0.00134	-0.0012		-0.00152	-0.00153	-0.00155		-0.00071	-0.000113	-0.000861
-0.0014	-0.00131	-0.0012		-0.00148	-0.00154	-0.00157		-0.00068	-0.0001	-0.00084
-0.00139	-0.00131	-0.00106		-0.00147	-0.00151	-0.00159		-0.00066	-7.5e-05	-0.000798
-0.00139	-0.00126	-0.00106		-0.00147	-0.00149	-0.00162		-0.00065	-8.75e-05	-0.000819
-0.0014	-0.00124	-0.00115		-0.00143	-0.00147	-0.00164		-0.00063	-0.000125	-0.000808
-0.00132	-0.00128	-0.00114		-0.00141	-0.00144	-0.00165		-0.00059	-5e-05	-0.000777
-0.00123	-0.00126	-0.00107		-0.0014	-0.0014	-0.00163		-0.00057	-3.75e-05	-0.000735
-0.00129	-0.00122	-0.00104		-0.00139	-0.00136	-0.00164		-0.00056	-3.75e-05	-0.000756
-0.00128	-0.00119	-0.00104		-0.00137	-0.00133	-0.00163		-0.00056	-0.0001	-0.000766
-0.00121	-0.00119	-0.00105		-0.00136	-0.00131	-0.00161		-0.00056	-0.000125	-0.000704
-0.00118	-0.00119	-0.001		-0.00133	-0.00134	-0.00163		-0.00055	-0.000138	-0.000651
-0.00123	-0.00111	-0.0009		-0.0013	-0.00134	-0.0016		-0.00051	-7.5e-05	-0.000546
-0.00116	-0.00112	-0.00084		-0.00128	-0.00131	-0.00158		-0.00048	1.25e-05	-0.000493
-0.00119	-0.00109	-0.00088		-0.00126	-0.00128	-0.00157		-0.00048	6.25e-05	-0.000472
-0.00109	-0.0011	-0.00092		-0.00125	-0.00129	-0.00155		-0.00047	2.5e-05	-0.000493
-0.001	-0.00106	-0.00089		-0.00123	-0.00125	-0.00153		-0.00047	1.25e-05	-0.000504
-0.00103	-0.000945	-0.00083		-0.00121	-0.00124	-0.00153		-0.00046	-3.75e-05	-0.000472
-0.00109	-0.000975	-0.00082		-0.00121	-0.0012	-0.00151		-0.00044	-5e-05	-0.000441
-0.00115	-0.00103	-0.00077		-0.00118	-0.0012	-0.00147		-0.0004	1.25e-05	-0.000441
-0.00103	-0.00108	-0.00078		-0.00115	-0.0012	-0.00145		-0.00039	7.5e-05	-0.000472
-0.00095	-0.00103	-0.00078		-0.0011	-0.0012	-0.00144		-0.00039	5e-05	-0.000462
-0.00087	-0.000967	-0.00072		-0.0011	-0.00117	-0.00142		-0.00038	7.5e-05	-0.00042
-0.00084	-0.000938	-0.00077		-0.00109	-0.00113	-0.0014		-0.00036	0.00015	-0.00043
-0.00083	-0.000945	-0.00069		-0.00107	-0.00109	-0.00136		-0.00034	0.000138	-0.000409
-0.00083	-0.000938	-0.00061		-0.00105	-0.00107	-0.00133		-0.00033	0.0001	-0.000378
-0.00088	-0.000892	-0.00061		-0.00103	-0.00103	-0.0013		-0.00031	3.75e-05	-0.000346
-0.00086	-0.000855	-0.00066		-0.00103	-0.00103	-0.00127		-0.0003	0.0001	-0.000305
-0.00083	-0.000825	-0.00059		-0.000992754	-0.00101	-0.00122		-0.00029	8.75e-05	-0.000346
-0.00082	-0.000818	-0.00054		-0.000969756	-0.000994	-0.00117		-0.00028	6.25e-05	-0.000284
-0.00077	-0.000773	-0.00053		-0.000951185	-0.000962	-0.00115		-0.00027	5e-05	-0.000284
-0.00075	-0.000765	-0.00054		-0.000948109	-0.000956	-0.00114		-0.00026	8.75e-05	-0.000294
-0.00076	-0.000795	-0.00056		-0.000939498	-0.000921	-0.0011		-0.00024	0.000125	-0.000305
-0.00072	-0.00078	-0.0005		-0.000924983	-0.000865	-0.00107		-0.00024	0.000113	-0.000336
-0.00066	-0.000713	-0.00053		-0.000880214	-0.000849	-0.00103		-0.00022	0.0001	-0.000357
-0.0005	-0.00075	-0.00053		-0.000844299	-0.000849	-0.000993195		-0.00022	0.000138	-0.000305
-0.00058	-0.000728	-0.00054		-0.000822772	-0.00082	-0.000955421		-0.00021	0.000125	-0.000263
-0.00065	-0.000728	-0.00052		-0.000814159	-0.000826	-0.000919348		-0.0002	0.000113	-0.000284
-0.00063	-0.000667	-0.00049		-0.000797059	-0.000812	-0.00090029		-0.00017	0.000125	-0.000263
-0.00057	-0.000638	-0.00049		-0.000754869	-0.000781	-0.000884746		-0.00016	0.000125	-0.000231
-0.00062	-0.000578	-0.00047		-0.000742933	-0.000764	-0.000836594		-0.00016	0.000125	-0.000242
-0.00054	-0.000563	-0.0004		-0.000721035	-0.000747	-0.000794489		-0.00016	0.000113	-0.000263
-0.00037	-0.00054	-0.00036		-0.000693602	-0.000714	-0.00079171		-0.00013	0.000113	-0.000221
-0.00039	-0.00057	-0.00038		-0.000680188	-0.000667	-0.000792152		-0.00013	0.000138	-0.000179
-0.00045	-0.000623	-0.00039		-0.000659395	-0.000649	-0.000754978		-0.00013	0.000175	-0.000221
-0.00047	-0.00057	-0.00034		-0.000626795	-0.000644	-0.000704682		-0.00012	0.00015	-0.000242
-0.00041	-0.000495	-0.00032		-0.000612642	-0.000648	-0.000669394		-0.00013	0.000175	-0.000221
-0.00046	-0.000525	-0.00035		-0.000599226	-0.000613	-0.000667976		-0.00011	0.000187	-0.000189
-0.00039	-0.00057	-0.00041		-0.000570683	-0.000578	-0.000648523		-0.00011	0.000213	-0.000179
-0.00034	-0.00051	-0.00033		-0.000556159	-0.000511	-0.000616789		-9e-05	0.00025	-0.000189
-0.00037	-0.00048	-0.00027		-0.000541266	-0.00052	-0.000597186		-6e-05	0.000275	-0.000136
-0.00035	-0.000457	-0.00019		-0.000518255	-0.000521	-0.000572196		-8e-05	0.000238	-0.000147
-0.00034	-0.000465	-0.00021		-0.00047901	-0.000508	-0.000546874		-7e-05	0.000238	-0.000136
-0.00032	-0.000413	-0.00019		-0.000468911	-0.000498	-0.000541978		-6e-05	0.00025	-0.000105
-0.00034	-0.00033	-0.00028		-0.000479474	-0.000446	-0.000527302		-6e-05	0.000275	-0.000105
-0.00032	-0.000337	-0.00032		-0.000450927	-0.000411	-0.000486713		-8e-05	0.000325	-0.000105
-0.00033	-0.00036	-0.00031		-0.0004257	-0.00039	-0.000467174		-7e-05	0.000288	-0.000105
-0.00029	-0.000383	-0.00029		-0.0003942	-0.000388	-0.000436203		-6e-05	0.000275	-6.3e-05
-0.00024	-0.000307	-0.00026		-0.000370078	-0.000353	-0.000393915		-4e-05	0.000288	-4.2e-05
-0.00023	-0.000262	-0.00022		-0.00034817	-0.000351	-0.000371878		-3e-05	0.0003	0
-0.00022	-0.000292	-0.00015		-0.000340651	-0.000361	-0.000374385		-2e-05	0.000375	-2.1e-05
-0.00018	-0.0003	-0.00014		-0.000333131	-0.000338	-0.000366177		-3e-05	0.000375	-2.1e-05
-0.00014	-0.000277	-0.00011		-0.000328193	-0.000331	-0.000326995		-3e-05	0.000313	0
-7e-05	-0.000218	-0.00012		-0.000288204	-0.000311	-0.000298551		-2e-05	0.0003	-6.3e-05
-0.00015	-0.000195	-9e-05		-0.000261128	-0.000317	-0.000288951		-2e-05	0.0003	-5.25e-05
-0.00025	-0.000232	2e-05		-0.00022372	-0.000279	-0.000285164		-2e-05	0.00035	-3.15e-05
-0.00019	-0.00024	-0.00012		-0.000208818	-0.000262	-0.000288313		-2e-05	0.00045	-2.1e-05
-0.00012	-0.000232	-0.00015		-0.00019244	-0.000248	-0.000272961		-2e-05	0.00045	-2.1e-05
-0.00014	-0.00027	-0.00014		-0.000166469	-0.000223	-0.000260944		-1e-05	0.000425	-5.25e-05
-0.00015	-0.000188	-0.00016		-0.000160052	-0.000198	-0.000227692		-1e-05	0.00045	0
-0.0001	-0.000143	-0.00012		-0.000160275	-0.000154	-0.000220367		-1e-05	0.00045	3.15e-05
-4e-05	-0.000143	-0.00013		-0.000136516	-0.000141	-0.000189868		0	0.0005	0
0	-0.000135	0		-0.000108698	-0.000124	-0.000171675		0	0.0005	3.15e-05
-0.0001	-5.25e-05	1e-05		-9.01027e-05	-7.7e-05	-0.000174828		1e-05	0.00045	3.15e-05
-0.00012	-3e-05	1e-05		-7.81485e-05	-8.17e-05	-0.000153053		3e-05	0.000487	5.25e-05
-0.00011	-9.75e-05	-2e-05		-5.36494e-05	-7.81e-05	-0.00012178		3e-05	0.00055	4.2e-05
-6e-05	-6.75e-05	-6e-05		-2.95187e-05	-6.36e-05	-0.000105326		2e-05	0.000538	4.2e-05
-7e-05	-6e-05	0		-2.22195e-07	-6.64e-05	-8.85583e-05		3e-05	0.00055	1.05e-05
2e-05	-6.75e-05	2e-05		1.09961e-05	-2.62e-05	-6.13244e-05		2e-05	0.000562	2.1e-05
6e-05	-4.5e-05	4e-05		2.11081e-05	3.84e-05	-4.24719e-05		2e-05	0.000538	8.4e-05
2e-05	-2.25e-05	7e-05		1.9414e-05	6.83e-05	-4.06786e-05		3e-05	0.000562	9.45e-05
2e-05	3.75e-05	3e-05		2.84201e-05	6.42e-05	-3.60443e-05		3e-05	0.0006	9.45e-05
7e-05	3.75e-05	0.0001		6.47292e-05	8e-05	-2.4284e-05		3e-05	0.00065	8.4e-05
0.00015	7.5e-05	0.00015		0.000101408	8.11e-05	-1.2323e-05		4e-05	0.0007	9.45e-05
0.00015	9.75e-05	0.00015		9.27056e-05	0.000109	5.245e-06		6e-05	0.00065	0.000105
0.00016	0.000113	0.00021		0.000106879	0.000136	1.66711e-05		7e-05	0.000625	8.4e-05
0.00022	0.000135	0.00018		0.000126218	0.000169	3.62613e-05		8e-05	0.000688	0.000105
0.00019	0.000113	9e-05		0.000126741	0.000173	6.16881e-05		8e-05	0.000725	0.000126
0.0002	0.000113	8e-05		0.000146082	0.000174	6.8133e-05		8e-05	0.000712	0.000126
0.00013	9e-05	0.00014		0.000170219	0.000173	5.26242e-05		8e-05	0.000725	8.4e-05
0.00013	0.000113	0.00016		0.000205794	0.000232	9.24217e-05		8e-05	0.00075	0.000105
0.00016	0.000105	0.00018		0.000232514	0.0002	0.000109901		8e-05	0.000825	0.000105
0.00016	0.000165	0.00016		0.000247429	0.000229	0.000125554		9e-05	0.00085	9.45e-05
0.00014	0.000232	0.00014		0.000247955	0.000246	0.000136432		0.0001	0.000862	0.000136
0.00017	0.00027	0.00012		0.000275415	0.000286	0.000155598		0.00011	0.00085	0.000157
0.00021	0.000307	0.00012		0.000284059	0.000329	0.000179593		0.00012	0.000888	9.45e-05
0.00024	0.000277	0.00017		0.000304879	0.000337	0.000192603		0.00012	0.000888	0.000147
0.00026	0.000247	0.00014		0.000299503	0.000321	0.000205245		0.00014	0.000862	0.000189
0.00035	0.00027	0.0001		0.000325489	0.000347	0.000253144		0.00015	0.00085	0.000147
0.00038	0.000277	0.00022		0.000358117	0.000375	0.000236698		0.00017	0.0009	0.000157
0.00028	0.000292	0.00027		0.000388162	0.000365	0.000225403		0.00016	0.000975	0.000157
0.00032	0.000255	0.00015		0.000397916	0.000405	0.000239216		0.00016	0.00105	0.000147
0.00032	0.000307	0.00018		0.000420214	0.000432	0.000280144		0.00019	0.00103	0.000147
0.00035	0.000322	0.00028		0.000427386	0.000436	0.000281733		0.00019	0.00104	0.000168
0.00036	0.00045	0.00028		0.000454482	0.000445	0.000316535		0.00021	0.00103	0.000242
0.00039	0.000495	0.0003		0.000481578	0.000461	0.000330619		0.00021	0.00108	0.000252
0.00038	0.00048	0.00048		0.000482848	0.000512	0.000360265		0.00022	0.00105	0.00021
0.00053	0.000495	0.00049		0.000505517	0.000533	0.000349364		0.00023	0.00105	0.000231
0.00056	0.000495	0.00048		0.000522653	0.00055	0.000360066		0.00022	0.00111	0.000231
0.00053	0.000525	0.00038		0.000547537	0.000543	0.000370286		0.00024	0.00114	0.000263
0.00057	0.000563	0.00048		0.000568732	0.000545	0.000373625		0.00026	0.00119	0.000294
0.00063	0.00051	0.00056		0.000578121	0.000578	0.000388605		0.00028	0.00121	0.000294
0.00062	0.0006	0.00045		0.000593414	0.000613	0.000412477		0.0003	0.0012	0.000336
0.0006	0.000653	0.00047		0.000616086	0.000626	0.00045072		0.0003	0.00124	0.000315
0.00064	0.00066	0.00058		0.000655731	0.000639	0.000487705		0.00032	0.00121	0.000294
0.00067	0.000667	0.00058		0.00066918	0.000687	0.000507511		0.00035	0.00124	0.000346
0.00071	0.000713	0.00053		0.000681892	0.00072	0.00051631		0.00035	0.0013	0.000357
0.00075	0.000735	0.00054		0.000692759	0.000748	0.000528266		0.00034	0.00141	0.000305
0.0008	0.000705	0.00055		0.000728347	0.000765	0.000551304		0.00034	0.00146	0.000315
0.00082	0.000683	0.00055		0.000750653	0.000796	0.000562264		0.00038	0.0015	0.000399
0.00086	0.000765	0.00061		0.000775542	0.000825	0.000594286		0.00041	0.00155	0.00043
0.00087	0.00078	0.00066		0.000812976	0.000832	0.000627864		0.00042	0.00159	0.00042
0.00081	0.000787	0.00065		0.000837497	0.00086	0.000641965		0.00043	0.0016	0.00042
0.00087	0.000862	0.00065		0.000859435	0.000891	0.000662803		0.00044	0.00162	0.000441
0.00093	0.000885	0.00065		0.000891336	0.000958	0.00070215		0.00045	0.00161	0.00043
0.00104	0.000892	0.00075		0.000914013	0.000973	0.000708033		0.00047	0.00169	0.00042
0.00107	0.000923	0.00073		0.000928943	0.000968	0.000735999		0.0005	0.00181	0.000399
0.00107	0.00105	0.00074		0.000961952	0.001	0.000754631		0.00052	0.00188	0.000483
0.00107	0.00104	0.0009		0.000973562	0.00101	0.000790174		0.00055	0.00189	0.000546
0.00119	0.00104	0.0009		0.001	0.00105	0.000789567		0.00056	0.0019	0.000567
0.00114	0.00109	0.00086		0.00104	0.00109	0.000801279		0.00058	0.00206	0.000546
0.0012	0.00107	0.0009		0.00109	0.00115	0.000830353		0.00059	0.00216	0.000556
0.00132	0.00109	0.00089		0.00111	0.00115	0.000863546		0.00059	0.00216	0.000567
0.0013	0.00115	0.00095		0.00114	0.00117	0.000873086		0.00063	0.00226	0.000567
0.00131	0.00119	0.00102		0.00117	0.00122	0.000920701		0.00065	0.00231	0.000567
0.0013	0.00121	0.00117		0.00118	0.00127	0.000937617		0.00067	0.00241	0.000588
0.00133	0.00125	0.0011		0.00122	0.00129	0.000963134		0.00069	0.00254	0.00062
0.00137	0.0013	0.00108		0.00126	0.00129	0.00102		0.00071	0.00269	0.000598
0.00148	0.00134	0.00105		0.00129	0.00132	0.00105		0.00073	0.00281	0.00063
0.00157	0.00138	0.00115		0.00131	0.00134	0.00109		0.00076	0.00287	0.000704
0.00152	0.0014	0.00122		0.00135	0.0014	0.00113		0.00079	0.00302	0.000693
0.00156	0.00143	0.00122		0.00139	0.00144	0.00115		0.0008	0.00322	0.000672
0.00159	0.00147	0.00126		0.00143	0.00148	0.0012		0.00083	0.00336	0.000693
0.0016	0.00151	0.00122		0.00146	0.00153	0.00124		0.00084	0.00345	0.000766
0.00172	0.00153	0.00138		0.0015	0.00158	0.00128		0.00088	0.00359	0.000777
0.00176	0.00158	0.0014		0.00153	0.00161	0.0013		0.00089	0.00374	0.000766
0.00173	0.00162	0.00132		0.00157	0.00164	0.00135		0.00091	0.00389	0.000746
0.00178	0.00166	0.0013		0.00161	0.00169	0.00139		0.00095	0.00404	0.000756
0.00189	0.00172	0.00136		0.00165	0.00174	0.00144		0.00096	0.00416	0.000808
0.00195	0.00177	0.00135		0.00168	0.00176	0.00146		0.00098	0.00435	0.000861
0.00199	0.00173	0.00145		0.00171	0.00178	0.00152		0.001	0.00454	0.000861
0.00192	0.00172	0.00159		0.00174	0.00177	0.00159		0.00105	0.00462	0.000798
0.00194	0.00179	0.00167		0.00179	0.00186	0.00162		0.00106	0.00475	0.00085
0.00201	0.00181	0.00171		0.00187	0.00194	0.00168		0.00107	0.00491	0.000872
0.00206	0.00187	0.00176		0.00191	0.00198	0.00173		0.00109	0.00501	0.000892
0.00209	0.0019	0.00172		0.00195	0.00206	0.00177		0.00113	0.00513	0.000892
0.0021	0.00192	0.00178		0.00199	0.00209	0.00181		0.00115	0.00526	0.000872
0.0022	0.00191	0.00183		0.00203	0.00211	0.00188		0.00118	0.0054	0.000914
0.00224	0.00198	0.00172		0.00209	0.00216	0.00194		0.00119	0.00548	0.000976
0.00228	0.00201	0.00171		0.00214	0.00221	0.00199		0.00123	0.00555	0.00101
0.00231	0.00199	0.0018		0.0022	0.00226	0.00204		0.00125	0.00564	0.00101
0.00236	0.00205	0.00186		0.00226	0.00232	0.00209		0.00128	0.00564	0.00106
0.00243	0.00212	0.00191		0.00231	0.00241	0.00215		0.00132	0.00565	0.00108
0.00246	0.00214	0.00195		0.00237	0.00242	0.0022		0.00136	0.00566	0.00113
0.00251	0.00215	0.00208		0.00241	0.00247	0.00229		0.0014	0.00562	0.00119
0.00265	0.00224	0.00212		0.00248	0.00254	0.00236		0.00144	0.00554	0.0012
0.00275	0.00232	0.00215		0.00255	0.00259	0.0024		0.00148	0.00548	0.00125
0.00277	0.0024	0.00223		0.0026	0.00266	0.00247		0.00152	0.00539	0.00131
0.00281	0.00244	0.00237		0.00267	0.00272	0.00254		0.00157	0.00526	0.00132
0.00285	0.00251	0.00254		0.00274	0.00278	0.00262		0.00162	0.0051	0.00139
0.003	0.00262	0.00258		0.00279	0.00287	0.00268		0.00168	0.00491	0.00142
0.00321	0.00266	0.00251		0.00287	0.00294	0.00275		0.00174	0.00467	0.00147
0.00332	0.00271	0.00264		0.00294	0.00301	0.0028		0.00182	0.0044	0.00151
0.00345	0.00278	0.00277		0.00299	0.00306	0.00285		0.00188	0.00409	0.00158
0.00349	0.0029	0.00292		0.00305	0.00312	0.00291		0.00195	0.00378	0.0017
0.0036	0.00295	0.00289		0.00313	0.00319	0.00298		0.00203	0.00342	0.0018
0.00378	0.00301	0.00304		0.00319	0.00325	0.00305		0.00211	0.00305	0.00182
0.00388	0.00306	0.00318		0.00326	0.00333	0.00312		0.00221	0.0027	0.00193
0.00403	0.00316	0.00334		0.00332	0.0034	0.00318		0.0023	0.00225	0.00203
0.00424	0.00332	0.00339		0.00339	0.00346	0.00323		0.00241	0.00181	0.00211
0.00436	0.00344	0.00358		0.00348	0.00351	0.00331		0.00252	0.00135	0.00222
0.00455	0.00363	0.00386		0.00355	0.00358	0.00338		0.00262	0.00095	0.00232
0.00472	0.00374	0.00396		0.00361	0.00366	0.00342		0.00273	0.000512	0.0024
0.00487	0.00384	0.00415		0.00369	0.00374	0.00348		0.00285	0.000113	0.00252
0.00509	0.00399	0.00441		0.00376	0.00383	0.00356		0.00299	-0.000325	0.00261
0.00531	0.00412	0.00456		0.00381	0.00389	0.00363		0.00311	-0.000725	0.00274
0.00548	0.00429	0.00471		0.00389	0.00395	0.00368		0.00325	-0.00111	0.00285
0.00568	0.00445	0.00489		0.00394	0.00401	0.00372		0.00342	-0.00151	0.00296
0.00591	0.00471	0.00509		0.00401	0.00407	0.00378		0.00355	-0.00195	0.00316
0.00614	0.0049	0.00532		0.00408	0.00414	0.0038		0.00372	-0.00241	0.00332
0.00641	0.00502	0.00557		0.00415	0.00419	0.00382		0.00388	-0.00275	0.00346
0.00669	0.00527	0.00574		0.00418	0.00425	0.00388		0.00405	-0.00309	0.00362
0.0069	0.00551	0.00588		0.00425	0.00431	0.00392		0.00421	-0.00346	0.00379
0.00713	0.00568	0.00618		0.0043	0.00435	0.00391		0.00439	-0.00382	0.00395
0.00735	0.00587	0.00642		0.00433	0.00436	0.00391		0.00456	-0.00406	0.00411
0.00762	0.00611	0.00666		0.00436	0.0044	0.00391		0.00472	-0.00426	0.00423
0.00789	0.00639	0.0069		0.00441	0.0044	0.00392		0.0049	-0.00444	0.00439
0.00809	0.00657	0.00716		0.00444	0.00443	0.00394		0.00507	-0.0046	0.00456
0.00826	0.0068	0.00735		0.00446	0.00447	0.00394		0.00524	-0.00476	0.00468
0.0085	0.00704	0.00756		0.00446	0.00447	0.00392		0.0054	-0.00492	0.00485
0.0087	0.00732	0.00779		0.00448	0.00449	0.00391		0.00556	-0.00501	0.00503
0.00888	0.00751	0.00798		0.00449	0.0045	0.00387		0.00572	-0.0051	0.00511
0.00909	0.00773	0.00817		0.00448	0.0045	0.00384		0.00587	-0.0051	0.00526
0.00925	0.00793	0.00829		0.00447	0.00447	0.00381		0.00602	-0.00509	0.00537
0.00943	0.00809	0.00837		0.00444	0.00446	0.00375		0.00615	-0.00509	0.00543
0.0096	0.00827	0.00847		0.00439	0.00441	0.00367		0.00625	-0.0051	0.0055
0.0096	0.0085	0.00863		0.00435	0.00434	0.0036		0.00634	-0.00508	0.00562
0.00961	0.00872	0.00874		0.00428	0.00425	0.00351		0.00641	-0.00509	0.00571
0.00964	0.00888	0.00865		0.00423	0.0042	0.00339		0.00645	-0.00495	0.00573
0.00968	0.00903	0.00852		0.00416	0.00414	0.00328		0.00648	-0.00477	0.00572
0.00962	0.00914	0.00844		0.00405	0.00407	0.00319		0.0065	-0.00475	0.00568
0.00953	0.00923	0.00834		0.00395	0.00395	0.00305		0.00647	-0.00469	0.00562
0.00938	0.00919	0.00818		0.00384	0.00384	0.00289		0.0064	-0.00456	0.0056
0.00912	0.00911	0.00796		0.00371	0.00368	0.00273		0.00631	-0.00441	0.00554
0.00881	0.00905	0.00762		0.00358	0.0035	0.00258		0.00618	-0.00422	0.00539
0.00851	0.00888	0.00728		0.00344	0.00338	0.00246		0.00602	-0.00409	0.00523
0.00822	0.00867	0.00691		0.0033	0.00324	0.00231		0.00581	-0.00401	0.005
0.00773	0.00847	0.00655		0.00314	0.00306	0.00212		0.00558	-0.0039	0.00479
0.00725	0.00812	0.00625		0.00295	0.00286	0.00193		0.00532	-0.0038	0.00454
0.00681	0.00779	0.00581		0.00274	0.00266	0.00176		0.00503	-0.00366	0.00423
0.00629	0.00737	0.00514		0.00256	0.00245	0.0016		0.00467	-0.00353	0.00394
0.00577	0.00686	0.00443		0.00235	0.00225	0.00141		0.00431	-0.00342	0.00362
0.00512	0.00636	0.00395		0.00213	0.002	0.00124		0.00391	-0.00327	0.00329
0.00441	0.00581	0.00355		0.00191	0.0018	0.00104		0.00348	-0.00314	0.00293
0.0036	0.00512	0.00296		0.00167	0.00157	0.000855831		0.00304	-0.00305	0.00257
0.00282	0.00441	0.00217		0.00142	0.0013	0.000659623		0.00255	-0.00291	0.00223
0.00214	0.00367	0.00156		0.00118	0.00106	0.000474726		0.00204	-0.00282	0.00188
0.00136	0.00292	0.0009		0.00094293	0.000788	0.000290711		0.00153	-0.00271	0.00146
0.00049	0.00224	0.00031		0.000691509	0.000561	0.000131142		0.00101	-0.00258	0.00105
-0.00025	0.00148	-0.00026		0.000413154	0.000295	-1.85979e-05		0.00048	-0.00253	0.00063
-0.00099	0.000728	-0.00089		0.00016284	3.74e-05	-0.000211895		-6e-05	-0.00245	0.000242
-0.00178	-5.25e-05	-0.0013		-7.3823e-05	-0.00022	-0.000361178		-0.00058	-0.00236	-0.000136
-0.00252	-0.000907	-0.00177		-0.000334467	-0.000468	-0.000514935		-0.00111	-0.00223	-0.000504
-0.00318	-0.00171	-0.00221		-0.000595112	-0.000754	-0.000662085		-0.0016	-0.0021	-0.000882
-0.00384	-0.00239	-0.00281		-0.000844687	-0.00101	-0.000847785		-0.0021	-0.00205	-0.00121
-0.00453	-0.00309	-0.00317		-0.00108	-0.00125	-0.000995785		-0.00259	-0.00203	-0.00155
-0.00522	-0.00371	-0.00349		-0.00128	-0.00149	-0.00113		-0.00303	-0.00195	-0.00187
-0.00577	-0.00439	-0.00391		-0.00153	-0.00172	-0.00126		-0.00347	-0.0019	-0.00213
-0.00624	-0.00505	-0.00429		-0.00176	-0.00196	-0.00139		-0.00389	-0.00181	-0.0024
-0.00673	-0.00559	-0.00473		-0.00199	-0.00218	-0.00152		-0.00427	-0.00171	-0.00264
-0.00722	-0.00612	-0.00507		-0.0022	-0.00238	-0.00163		-0.00459	-0.00162	-0.00287
-0.0076	-0.00659	-0.00524		-0.0024	-0.00257	-0.00174		-0.0049	-0.00152	-0.00313
-0.00792	-0.00699	-0.00543		-0.00259	-0.00273	-0.00182		-0.00519	-0.00149	-0.00336
-0.00823	-0.00731	-0.00559		-0.00276	-0.00291	-0.0019		-0.00542	-0.0015	-0.00351
-0.00849	-0.0076	-0.0058		-0.00292	-0.00307	-0.00201		-0.00564	-0.00149	-0.00362
-0.00863	-0.00787	-0.00615		-0.00307	-0.00319	-0.00206		-0.00581	-0.00145	-0.00371
-0.00876	-0.00808	-0.00637		-0.00322	-0.00332	-0.00211		-0.00593	-0.00138	-0.00382
-0.00891	-0.0082	-0.00641		-0.00335	-0.00346	-0.00219		-0.00603	-0.00131	-0.00392
-0.00902	-0.00828	-0.00639		-0.00346	-0.00357	-0.00228		-0.00611	-0.00131	-0.00395
-0.00906	-0.00835	-0.00654		-0.00357	-0.00368	-0.00233		-0.00614	-0.0013	-0.00402
-0.00894	-0.00835	-0.00654		-0.00366	-0.00379	-0.00238		-0.00615	-0.00124	-0.00406
-0.00891	-0.00834	-0.00644		-0.00373	-0.00387	-0.00241		-0.00613	-0.00123	-0.00407
-0.00878	-0.00825	-0.00645		-0.0038	-0.00393	-0.00244		-0.0061	-0.00123	-0.00407
-0.00867	-0.00824	-0.00643		-0.00385	-0.00399	-0.00248		-0.00605	-0.00123	-0.00406
-0.00859	-0.0082	-0.0064		-0.00391	-0.00401	-0.00249		-0.00597	-0.00116	-0.00405
-0.00846	-0.00808	-0.00641		-0.00398	-0.00405	-0.00249		-0.00588	-0.00115	-0.00404
-0.00833	-0.00793	-0.00636		-0.00401	-0.00408	-0.00251		-0.00577	-0.00108	-0.00405
-0.00815	-0.00769	-0.00624		-0.00403	-0.00408	-0.00255		-0.00563	-0.00108	-0.00403
-0.00801	-0.00754	-0.00624		-0.00404	-0.00409	-0.00258		-0.0055	-0.00103	-0.00399
-0.00781	-0.00742	-0.00623		-0.00405	-0.00412	-0.00255		-0.00537	-0.00103	-0.00391
-0.00757	-0.00727	-0.00615		-0.00406	-0.00411	-0.00255		-0.00522	-0.00095	-0.00391
-0.00734	-0.00698	-0.00595		-0.00405	-0.0041	-0.00254		-0.00507	-0.0009	-0.00387
-0.00718	-0.00675	-0.00581		-0.00405	-0.0041	-0.00254		-0.00492	-0.000875	-0.00383
-0.007	-0.00666	-0.00576		-0.00402	-0.00405	-0.00255		-0.00476	-0.000838	-0.00379
-0.00678	-0.00646	-0.00557		-0.004	-0.00402	-0.00258		-0.0046	-0.000812	-0.0037
-0.00651	-0.00629	-0.00536		-0.00396	-0.004	-0.00258		-0.00442	-0.000812	-0.00359
-0.00628	-0.00608	-0.00527		-0.00393	-0.00393	-0.00256		-0.00426	-0.000838	-0.00357
-0.00611	-0.00584	-0.00529		-0.00391	-0.00387	-0.00254		-0.00411	-0.000788	-0.00352
-0.00589	-0.00561	-0.00513		-0.00387	-0.0038	-0.00252		-0.00394	-0.000762	-0.00346
-0.00569	-0.00539	-0.00508		-0.00383	-0.00378	-0.00251		-0.00378	-0.000788	-0.00339
-0.00554	-0.0052	-0.00491		-0.00379	-0.00376	-0.00252		-0.00363	-0.000712	-0.00331
-0.00531	-0.00506	-0.0048		-0.00373	-0.00368	-0.00251		-0.0035	-0.000738	-0.00325
-0.00513	-0.00491	-0.00471		-0.00369	-0.0036	-0.00248		-0.00336	-0.00075	-0.00321
-0.00498	-0.0047	-0.00464		-0.00362	-0.00355	-0.00246		-0.00321	-0.000775	-0.00315
-0.00475	-0.00451	-0.0045		-0.00356	-0.00351	-0.00245		-0.00308	-0.000762	-0.00302
-0.00461	-0.00441	-0.00434		-0.00351	-0.00346	-0.00244		-0.00296	-0.000662	-0.00294
-0.00449	-0.00428	-0.00426		-0.00345	-0.0034	-0.0024		-0.00285	-0.000612	-0.00286
-0.00441	-0.00402	-0.00419		-0.00339	-0.00333	-0.00238		-0.00273	-0.0006	-0.00282
-0.0042	-0.00386	-0.00401		-0.00334	-0.00328	-0.00235		-0.00262	-0.000625	-0.00273
-0.00403	-0.00373	-0.00386		-0.00327	-0.00318	-0.00235		-0.00252	-0.000612	-0.00266
-0.0039	-0.0036	-0.00386		-0.00324	-0.00315	-0.00236		-0.0024	-0.00055	-0.00266
-0.00376	-0.0035	-0.00364		-0.00321	-0.00309	-0.00233		-0.0023	-0.00055	-0.0026
-0.00359	-0.00343	-0.00344		-0.00312	-0.00304	-0.00234		-0.00222	-0.000525	-0.00248
-0.00347	-0.00332	-0.0034		-0.00305	-0.00299	-0.00232		-0.00214	-0.000512	-0.00237
-0.00343	-0.00315	-0.0034		-0.003	-0.00292	-0.0023		-0.00205	-0.000512	-0.00235
-0.00338	-0.00307	-0.00325		-0.00294	-0.00286	-0.00228		-0.00197	-0.000512	-0.00228
-0.00322	-0.00293	-0.00317		-0.00287	-0.00279	-0.00225		-0.0019	-0.00055	-0.00218
-0.0031	-0.0028	-0.00308		-0.0028	-0.00274	-0.00225		-0.00184	-0.000538	-0.00215
-0.00298	-0.00272	-0.00293		-0.00274	-0.00268	-0.00225		-0.00178	-0.000475	-0.00209
-0.00291	-0.00268	-0.00278		-0.0027	-0.00261	-0.00222		-0.00172	-0.000487	-0.00204
-0.00285	-0.00257	-0.0028		-0.00264	-0.00254	-0.00221		-0.00165	-0.00055	-0.00196
-0.00273	-0.00253	-0.00274		-0.00257	-0.00246	-0.00219		-0.00158	-0.0005	-0.00189
-0.00268	-0.00243	-0.00264		-0.00253	-0.00239	-0.00216		-0.00154	-0.000475	-0.00181
-0.00259	-0.0024	-0.00255		-0.00248	-0.00236	-0.00216		-0.00151	-0.00045	-0.0018
-0.0025	-0.00231	-0.00242		-0.00242	-0.00233	-0.00212		-0.00146	-0.000412	-0.00176
-0.00255	-0.0022	-0.00234		-0.00236	-0.00229	-0.0021		-0.00141	-0.000375	-0.00169
-0.00245	-0.00213	-0.00225		-0.0023	-0.00224	-0.00207		-0.00138	-0.00035	-0.00164
-0.00243	-0.00209	-0.00224		-0.00226	-0.00221	-0.00204		-0.00135	-0.000425	-0.00161
-0.0024	-0.00209	-0.00215		-0.00221	-0.00214	-0.00201		-0.0013	-0.000437	-0.00153
-0.00236	-0.00212	-0.00204		-0.00215	-0.00208	-0.002		-0.00126	-0.000387	-0.00148
-0.00225	-0.00204	-0.00198		-0.00211	-0.00204	-0.002		-0.00122	-0.000375	-0.00144
-0.00219	-0.00197	-0.00189		-0.00206	-0.00202	-0.00197		-0.0012	-0.000375	-0.0014
-0.00207	-0.00194	-0.00188		-0.00202	-0.00197	-0.00193		-0.00118	-0.000363	-0.00132
-0.00204	-0.00196	-0.00176		-0.00196	-0.0019	-0.0019		-0.00117	-0.000375	-0.00126
-0.00201	-0.00196	-0.00163		-0.00191	-0.00188	-0.00188		-0.00113	-0.000375	-0.00124
-0.00203	-0.00187	-0.0017		-0.00189	-0.00183	-0.00185		-0.00109	-0.000325	-0.00122
-0.00192	-0.00179	-0.00169		-0.00184	-0.00177	-0.00183		-0.00106	-0.000288	-0.00122
-0.00188	-0.00178	-0.00161		-0.00178	-0.00173	-0.00182		-0.00104	-0.000263	-0.00119
-0.00187	-0.00179	-0.00152		-0.00175	-0.00168	-0.00177		-0.00102	-0.0003	-0.00114
-0.00182	-0.00171	-0.00141		-0.00171	-0.00162	-0.00174		-0.00099	-0.000313	-0.00112
-0.00173	-0.00164	-0.00139		-0.00167	-0.00157	-0.00172		-0.00097	-0.000313	-0.00105
-0.00171	-0.0016	-0.00145		-0.00165	-0.00152	-0.00169		-0.00095	-0.000275	-0.00103
-0.00172	-0.00155	-0.0014		-0.0016	-0.00149	-0.00165		-0.00093	-0.000238	-0.000987
-0.00176	-0.00153	-0.00142		-0.00154	-0.00145	-0.00162		-0.00089	-0.000162	-0.000956
-0.00169	-0.00149	-0.00148		-0.00149	-0.00142	-0.00162		-0.00087	-0.0002	-0.000914
-0.00162	-0.0015	-0.00138		-0.00144	-0.00139	-0.00161		-0.00085	-0.000187	-0.00084
-0.00148	-0.00146	-0.00133		-0.00142	-0.00136	-0.00158		-0.00083	-0.000213	-0.000819
-0.0014	-0.00144	-0.00125		-0.00139	-0.00131	-0.00155		-0.00082	-0.000187	-0.000766
-0.00138	-0.00134	-0.00119		-0.00135	-0.00131	-0.00149		-0.00078	-0.000125	-0.000746
-0.00137	-0.00131	-0.00115		-0.00132	-0.00127	-0.00144		-0.00076	-7.5e-05	-0.000766
-0.00131	-0.00133	-0.00113		-0.00126	-0.00121	-0.00141		-0.00074	-0.000138	-0.000766
-0.00129	-0.00133	-0.0012		-0.00122	-0.00115	-0.00133		-0.00073	-0.000162	-0.000714
-0.00129	-0.00134	-0.00117		-0.00117	-0.00116	-0.00129		-0.00071	-0.000263	-0.000714
-0.00125	-0.00133	-0.00105		-0.00116	-0.00115	-0.00129		-0.00068	-0.000225	-0.000735
-0.00116	-0.00125	-0.00108		-0.00113	-0.00111	-0.00126		-0.00065	-0.000113	-0.000704
-0.00115	-0.00119	-0.00099		-0.00111	-0.00104	-0.00121		-0.00063	-0.000113	-0.00063
-0.00112	-0.00112	-0.00085		-0.00106	-0.000999	-0.0012		-0.00058	-8.75e-05	-0.000598
-0.00108	-0.00111	-0.00082		-0.001	-0.000977	-0.00117		-0.00056	-6.25e-05	-0.000578
-0.00102	-0.00115	-0.00083		-0.000965538	-0.000984	-0.00114		-0.00055	-7.5e-05	-0.000567
-0.00093	-0.00114	-0.00083		-0.000931376	-0.000945	-0.00109		-0.00055	-0.0001	-0.000546
-0.00095	-0.0011	-0.00075		-0.000904961	-0.000911	-0.00105		-0.00054	-8.75e-05	-0.000536
-0.00092	-0.00106	-0.00079		-0.00088076	-0.000834	-0.000979874		-0.00052	-6.25e-05	-0.000514
-0.00092	-0.00103	-0.00082		-0.000849918	-0.000826	-0.000956107		-0.00049	-5e-05	-0.000504
-0.00087	-0.000982	-0.00074		-0.00084232	-0.0008	-0.000927756		-0.00047	-5e-05	-0.000483
-0.00083	-0.000975	-0.00063		-0.000808526	-0.000765	-0.00090837		-0.00046	-3.75e-05	-0.000514
-0.00084	-0.000915	-0.00073		-0.000768829	-0.000743	-0.000859395		-0.00044	-3.75e-05	-0.000493
-0.00078	-0.000878	-0.0008		-0.000709209	-0.000706	-0.000827656		-0.00042	0	-0.00042
-0.00074	-0.00087	-0.00071		-0.000665453	-0.00068	-0.000785655		-0.0004	-6.25e-05	-0.000441
-0.00067	-0.000833	-0.00061		-0.000650845	-0.00066	-0.000754079		-0.00038	-3.75e-05	-0.00043
-0.0006	-0.00084	-0.00062		-0.000648412	-0.000645	-0.000734662		-0.00036	-1.25e-05	-0.000399
-0.0006	-0.000758	-0.00065		-0.000620521	-0.000601	-0.000722045		-0.00034	-1.25e-05	-0.00043
-0.00055	-0.00072	-0.0006		-0.000578979	-0.000562	-0.000671647		-0.00033	-1.25e-05	-0.000462
-0.00064	-0.000773	-0.00047		-0.000544816	-0.000538	-0.000644464		-0.00031	2.5e-05	-0.00042
-0.00057	-0.000773	-0.00048		-0.000519139	-0.000507	-0.000617599		-0.00029	0	-0.000378
-0.00054	-0.000705	-0.00057		-0.000489034	-0.000488	-0.000596456		-0.00028	5e-05	-0.000378
-0.00053	-0.00069	-0.00054		-0.000439375	-0.000502	-0.000557906		-0.00026	8.75e-05	-0.000378
-0.00053	-0.00069	-0.00053		-0.000416649	-0.000491	-0.000544169		-0.00024	7.5e-05	-0.000346
-0.00052	-0.000713	-0.00067		-0.000388758	-0.000465	-0.000500964		-0.00023	3.75e-05	-0.000284
-0.00046	-0.000653	-0.00075		-0.00036345	-0.000421	-0.000467059		-0.00022	0.0001	-0.000263
-0.00041	-0.000608	-0.0006		-0.000355482	-0.000362	-0.000439715		-0.00021	0.000125	-0.000273
-0.00042	-0.000608	-0.00061		-0.000338291	-0.000353	-0.000415431		-0.00019	8.75e-05	-0.000263
-0.00035	-0.00063	-0.00055		-0.000323313	-0.000311	-0.000392798		-0.00016	6.25e-05	-0.000242
-0.00027	-0.000578	-0.00037		-0.000295053	-0.000277	-0.000351753		-0.00014	6.25e-05	-0.000252
-0.00033	-0.000532	-0.00035		-0.000242074	-0.000271	-0.000310549		-0.00015	7.5e-05	-0.000263
-0.00035	-0.00051	-0.00028		-0.000219717	-0.000233	-0.000287863		-0.00015	0.000138	-0.000284
-0.00033	-0.000427	-0.0004		-0.000197729	-0.000197	-0.00026016		-0.00013	0.00015	-0.000263
-0.00024	-0.000375	-0.00044		-0.000183858	-0.000215	-0.000236953		-0.00011	0.0001	-0.00021
-0.00022	-0.000405	-0.00047		-0.000159657	-0.000202	-0.000211703		-8e-05	0.000125	-0.00021
-0.00029	-0.000405	-0.00043		-0.000146524	-0.000183	-0.000191001		-8e-05	0.00015	-0.000168
-0.00025	-0.00036	-0.00042		-0.000124167	-0.000158	-0.000178323		-6e-05	0.000213	-0.000168
-0.00018	-0.00036	-0.00026		-0.000116937	-0.00013	-0.000142779		-6e-05	0.000162	-0.000189
-0.0002	-0.000345	-0.00022		-8.57256e-05	-0.000111	-0.000119992		-4e-05	0.000125	-0.000147
-0.00019	-0.0003	-0.00023		-6.59515e-05	-8.05e-05	-0.000132236		-4e-05	0.000187	-0.000157
-0.00019	-0.0003	-0.00029		-5.76149e-05	-5.95e-05	-0.000112146		-3e-05	0.000263	-0.000136
-9e-05	-0.000292	-0.00034		-3.7103e-05	-4.17e-05	-0.000111275		-1e-05	0.00025	-0.000126
-2e-05	-0.000262	-0.00035		-6.2603e-06	-2.13e-05	-9.47782e-05		0	0.000225	-0.000136
0	-0.000292	-0.00027		2.31065e-05	4.85e-06	-6.36896e-05		0	0.000263	-0.000116
3e-05	-0.000277	-0.00028		2.77535e-05	-1.14e-05	-4.46191e-05		1e-05	0.00025	-6.3e-05
-4e-05	-0.000232	-0.00021		3.42452e-05	3.15e-05	-1.1708e-05		2e-05	0.000238	-3.15e-05
-7e-05	-0.000218	-0.00019		7.06221e-05	8.21e-05	-9.4257e-06		2e-05	0.00025	-9.45e-05
-4e-05	-0.000135	-9e-05		0.000100358	9.34e-05	1.47246e-05		3e-05	0.000288	-6.3e-05
-3e-05	-0.000232	-0.00012		0.000130462	8.56e-05	5.10445e-05		4e-05	0.00025	-7.35e-05
6e-05	-0.000195	-0.00021		0.000134002	0.000107	7.70997e-05		5e-05	0.000187	-7.35e-05
0.0001	-0.000195	-0.00022		0.000150825	0.000131	9.80392e-05		5e-05	0.000238	-6.3e-05
8e-05	-0.00012	-0.00014		0.000164326	0.000172	9.87566e-05		6e-05	0.0003	-1.05e-05
-1e-05	-0.000113	-7e-05		0.000176721	0.000182	0.0001102		7e-05	0.000313	-1.05e-05
1e-05	-0.000105	-5e-05		0.000192068	0.000178	9.92854e-05		8e-05	0.000363	-3.15e-05
9e-05	-0.000113	0		0.000190811	0.000211	0.000102067		8e-05	0.000325	-3.15e-05
0.00014	-0.000128	-1e-05		0.000206526	0.000249	0.000132699		8e-05	0.000263	-3.15e-05
0.00019	-3.75e-05	-5e-05		0.000235524	0.000255	0.000137291		0.0001	0.000325	2.1e-05
0.00022	-8.25e-05	-4e-05		0.000256773	0.000216	0.000148129		0.00012	0.00035	0
0.0002	-0.000105	-1e-05		0.000252196	0.00023	0.000162489		0.00012	0.000363	2.1e-05
0.00018	-7.5e-06	-7e-05		0.000279718	0.00023	0.000165562		0.00011	0.000338	3.15e-05
0.0002	-1.5e-05	2e-05		0.000279937	0.000289	0.000195136		0.00013	0.000325	6.3e-05
0.00025	3.75e-05	4e-05		0.000302293	0.0003	0.000203182		0.00013	0.000313	5.25e-05
0.0002	3.75e-05	7e-05		0.000315056	0.000325	0.000214115		0.00014	0.000387	5.25e-05
0.00022	3e-05	0.00013		0.000317489	0.000335	0.000206374		0.00016	0.00035	5.25e-05
0.00027	5.25e-05	0.00017		0.00033468	0.00036	0.000237031		0.00017	0.0004	2.1e-05
0.00028	0.000105	9e-05		0.000331947	0.000367	0.000229313		0.00018	0.000462	6.3e-05
0.00023	7.5e-05	0.00011		0.000352458	0.000362	0.000235582		0.00019	0.0005	0.000147
0.00026	0.000113	9e-05		0.000375921	0.000355	0.000274314		0.00017	0.000525	0.000147
0.00026	0.000165	0.00014		0.000392004	0.000362	0.000287396		0.00017	0.000462	0.000147
0.00032	0.000173	0.00018		0.000381523	0.000369	0.000276698		0.00019	0.000437	0.000157
0.00035	0.000165	0.00021		0.000381373	0.00035	0.000255344		0.0002	0.00045	0.000189
0.0004	0.000105	0.00023		0.000384174	0.000357	0.000264836		0.00019	0.00045	0.00021
0.00036	0.000158	0.00013		0.000404685	0.000429	0.00027148		0.0002	0.000412	0.00021
0.00032	0.00021	2e-05		0.000415603	0.000444	0.000270731		0.00022	0.000425	0.000242
0.00032	0.00024	0.0001		0.000414714	0.000418	0.000297021		0.00023	0.000512	0.000231
0.00037	0.000203	0.0003		0.000414194	0.000419	0.000310514		0.00023	0.000538	0.000189
0.00038	0.000203	0.00033		0.000451308	0.00047	0.000335485		0.00023	0.000475	0.000189
0.00041	0.00024	0.00033		0.000461118	0.000489	0.000327663		0.00023	0.000512	0.000179
0.00037	0.000292	0.00025		0.000457647	0.000473	0.000316413		0.00024	0.000538	0.00021
0.00042	0.00033	0.00023		0.000458234	0.000453	0.000314119		0.00024	0.000487	0.000231
0.0004	0.000292	0.00032		0.000464724	0.000447	0.000340441		0.00024	0.000525	0.000252
0.00037	0.000292	0.00028		0.000468631	0.000421	0.000360775		0.00025	0.00055	0.000263
0.00037	0.0003	0.00022		0.000459625	0.000442	0.000341567		0.00025	0.000487	0.000294
0.0004	0.0003	0.0003		0.000463532	0.000488	0.000304254		0.00026	0.0005	0.000273
0.00046	0.000292	0.0004		0.000472604	0.000524	0.000316046		0.00028	0.00055	0.000263
0.00046	0.000322	0.00041		0.000472084	0.000537	0.000293542		0.0003	0.000525	0.000273
0.00048	0.000322	0.00053		0.000467135	0.000522	0.000305233		0.00031	0.0005	0.000284
0.00056	0.00036	0.00046		0.000486907	0.000498	0.000325337		0.0003	0.000525	0.000357
0.00048	0.000405	0.00044		0.000505941	0.000509	0.000321224		0.0003	0.000575	0.000367
0.00047	0.000383	0.00043		0.000515382	0.000487	0.000314754		0.00031	0.000575	0.000357
0.00052	0.00039	0.00048		0.000516337	0.000505	0.000310816		0.00031	0.000512	0.000378
0.00057	0.00042	0.00045		0.000501426	0.000504	0.000303588		0.00032	0.000487	0.000399
0.00064	0.000435	0.00044		0.000493895	0.000518	0.000326005		0.00035	0.000487	0.000399
0.00062	0.000457	0.00041		0.0005192	0.000494	0.000323962		0.00035	0.0005	0.000367
0.00063	0.000502	0.00044		0.000492483	0.000524	0.000309819		0.00035	0.000538	0.000346
0.00059	0.00045	0.00041		0.000486059	0.000498	0.000309613		0.00036	0.00055	0.000388
0.00061	0.000427	0.00047		0.000492178	0.000478	0.000300103		0.00035	0.0006	0.000409
0.0006	0.00039	0.00049		0.000493501	0.000499	0.000277545		0.00037	0.000675	0.000462
0.00065	0.00048	0.00055		0.00049962	0.000507	0.000267877		0.00039	0.00065	0.000472
0.00069	0.000578	0.00053		0.000496885	0.000546	0.000251113		0.00039	0.0006	0.000472
0.00063	0.00057	0.00054		0.000496732	0.000505	0.000228318		0.00041	0.000538	0.000472
0.0006	0.000555	0.00052		0.000511337	0.000494	0.000202681		0.0004	0.000575	0.000504
0.00067	0.000563	0.00058		0.000507125	0.000507	0.000196843		0.0004	0.000575	0.000514
0.00077	0.000578	0.00062		0.000499961	0.000496	0.000198429		0.00041	0.00055	0.000493
0.0007	0.000563	0.00057		0.000483943	0.000497	0.000208354		0.00042	0.000512	0.000472
0.00072	0.000608	0.00055		0.000460914	0.000483	0.000206624		0.00044	0.000525	0.000472
0.0007	0.000638	0.00059		0.000468139	0.000498	0.000206225		0.00045	0.0006	0.000493
0.00068	0.00069	0.00057		0.000499346	0.000511	0.00018856		0.00047	0.0006	0.000514
0.00076	0.00066	0.00056		0.000496609	0.000478	0.000134213		0.00047	0.000562	0.000567
0.00081	0.000623	0.00055		0.000471366	0.000474	0.00016245		0.00049	0.000575	0.000536
0.00086	0.000593	0.00056		0.000476746	0.000494	0.000154948		0.0005	0.00055	0.000525
0.00089	0.00066	0.0006		0.00047364	0.000543	0.00015081		0.00051	0.000512	0.000588
0.00086	0.000638	0.00067		0.000445445	0.000506	0.000149282		0.0005	0.000525	0.000588
0.00082	0.00063	0.00064		0.000425736	0.000481	0.000132871		0.00051	0.000525	0.000556
0.0008	0.000675	0.00063		0.00043628	0.000469	0.000138003		0.00052	0.000487	0.000588
0.00089	0.000705	0.00074		0.000439815	0.000457	0.000136837		0.00052	0.000475	0.000609
0.00091	0.000698	0.00078		0.000430436	0.000464	0.000121386		0.00053	0.000525	0.000598
0.00077	0.000713	0.00067		0.000425853	0.00046	0.000116072		0.00056	0.000562	0.00062
0.00076	0.00072	0.00066		0.000419425	0.00047	0.000106484		0.00058	0.0005	0.00063
0.00089	0.000765	0.00067		0.000415211	0.00045	9.86016e-05		0.00058	0.000437	0.000567
0.00094	0.000773	0.00069		0.000399191	0.000444	7.16095e-05		0.00058	0.000462	0.000556
0.00093	0.000802	0.00076		0.000385383	0.000436	6.94845e-05		0.00061	0.000525	0.000588
0.00094	0.000825	0.00076		0.000385965	0.000422	6.19492e-05		0.00063	0.000525	0.000598
0.00098	0.000773	0.00069		0.000370682	0.000388	6.39317e-05		0.00064	0.0005	0.000588
0.00096	0.000795	0.00076		0.000360564	0.000404	3.1562e-05		0.00065	0.000462	0.000651
0.00095	0.000787	0.00079		0.000355242	0.00039	4.16423e-05		0.00065	0.00045	0.00064
0.001	0.000795	0.00077		0.000358775	0.00038	7.12824e-05		0.00065	0.000425	0.00063
0.00103	0.000758	0.00086		0.000347549	0.000373	6.91173e-05		0.00066	0.000462	0.000598
0.001	0.000833	0.00078		0.000338537	0.000371	5.4439e-05		0.00067	0.0004	0.000567
0.00093	0.000847	0.00079		0.000326574	0.000355	2.98773e-05		0.00069	0.0004	0.000556
0.0009	0.000825	0.00087		0.000315348	0.000366	3.33977e-05		0.00071	0.000412	0.000567
0.00097	0.000878	0.00095		0.000312976	0.000332	5.61909e-05		0.00071	0.000363	0.000598
0.00097	0.00096	0.00094		0.000307653	0.000334	3.55587e-05		0.00072	0.000313	0.000598
0.00088	0.0009	0.0009		0.000286465	0.000345	2.33584e-05		0.00073	0.000325	0.000598
0.00089	0.000855	0.00088		0.000281879	0.000327	3.66013e-05		0.00074	0.00035	0.000578
0.00095	0.00084	0.00093		0.00028209	0.000329	2.28229e-05		0.00075	0.00035	0.000536
0.00099	0.000938	0.00098		0.000290049	0.000295	4.20009e-06		0.00073	0.00035	0.000525
0.00106	0.000998	0.00101		0.000289521	0.00029	6.43245e-06		0.00074	0.00035	0.000556
0.00103	0.000907	0.00097		0.000254312	0.000301	4.15262e-06		0.00076	0.0003	0.000578
0.00111	0.000855	0.00094		0.000243084	0.000292	-2.99903e-06		0.00078	0.000225	0.000546
0.00114	0.000907	0.00097		0.000251411	0.000287	-6.98034e-06		0.00078	0.000238	0.000546
0.00107	0.000967	0.00098		0.000256048	0.000286	5.74052e-06		0.00078	0.0002	0.000567
0.00105	0.000982	0.00092		0.00024814	0.000281	-9.74969e-06		0.00078	0.000187	0.000556
0.00102	0.000975	0.00078		0.000240602	0.000298	-4.52891e-06		0.00078	0.000213	0.000483
0.00106	0.000998	0.00088		0.00021978	0.000301	-6.4807e-06		0.00079	0.000187	0.000441
0.00115	0.001	0.00094		0.000211503	0.000258	-1.2048e-05		0.00079	0.0001	0.00042
0.00116	0.00105	0.00088		0.000214295	0.000229	-1.43077e-05		0.00078	7.5e-05	0.000462
0.00112	0.00107	0.00081		0.000209338	0.000211	-9.99546e-06		0.0008	0.0001	0.000493
0.00114	0.00105	0.00088		0.000184457	0.00019	1.32798e-05		0.0008	5e-05	0.000514
0.00111	0.00107	0.00094		0.0001795	0.000248	-3.98822e-06		0.00079	3.75e-05	0.000493
0.00109	0.00108	0.00086		0.000192252	0.00024	-1.6752e-05		0.0008	1.25e-05	0.000514
0.00102	0.00112	0.00081		0.000156671	0.000227	-8.76618e-06		0.0008	1.25e-05	0.000441
0.001	0.00116	0.00078		0.000132897	0.000225	-3.90169e-06		0.0008	0	0.00042
0.00107	0.00109	0.0009		0.000118715	0.000199	-1.1328e-05		0.0008	0	0.000409
0.00107	0.00102	0.00091		0.000134418	0.000172	-2.87443e-05		0.00079	-7.5e-05	0.000409
0.00116	0.00109	0.00095		0.000133518	0.000143	-4.36271e-05		0.00079	-0.00015	0.000388
0.00117	0.00111	0.0008		0.000117121	0.00015	-5.19609e-05		0.0008	-0.000138	0.000409
0.00108	0.00109	0.00077		0.000114007	0.000153	-4.74299e-05		0.00081	-0.00015	0.000409
0.001	0.00109	0.00074		0.000102038	0.00015	-6.21981e-05		0.00079	-0.000187	0.000399
0.00104	0.00108	0.00066		0.000102982	0.000137	-4.18084e-05		0.00078	-0.000225	0.000378
0.00105	0.00108	0.00071		9.43325e-05	0.00014	-3.09414e-05		0.00078	-0.000238	0.000315
0.00108	0.00108	0.00075		8.12557e-05	0.000129	-5.77993e-05		0.00078	-0.000213	0.000294
0.00111	0.00102	0.0008		9.73259e-05	0.000113	-8.01977e-05		0.00078	-0.000275	0.000273
0.00111	0.00105	0.00077		9.12587e-05	0.000122	-7.2942e-05		0.00077	-0.000387	0.000284
0.00105	0.00106	0.00069		8.26086e-05	9.77e-05	-7.37732e-05		0.00076	-0.000387	0.000252
0.00104	0.00103	0.00072		6.62103e-05	7.18e-05	-7.15496e-05		0.00076	-0.0004	0.000263
0.00105	0.00099	0.00064		3.57915e-05	6.52e-05	-7.92394e-05		0.00076	-0.000437	0.000263
0.00098	0.001	0.00062		3.85783e-05	6.04e-05	-8.1541e-05		0.00075	-0.000425	0.000231
0.001	0.00099	0.00061		2.95583e-05	5.06e-05	-5.11544e-05		0.00074	-0.000412	0.00021
0.00109	0.00103	0.00066		2.9393e-05	6.13e-05	-3.43114e-05		0.00074	-0.000425	0.000221
0.001	0.00103	0.00071		2.62758e-05	6.43e-05	-4.01312e-05		0.00073	-0.000512	0.0002
0.00095	0.00106	0.00076		1.8362e-05	1.46e-05	-7.70208e-05		0.00071	-0.000538	0.000136
0.00091	0.00109	0.00061		1.37685e-05	5.22e-05	-8.68986e-05		0.00071	-0.000538	0.000105
0.00089	0.00109	0.00055		1.28643e-05	6.68e-05	-0.00010597		0.00069	-0.000562	0.000147
0.00099	0.00106	0.0005		6.79451e-06	2.16e-05	-9.22736e-05		0.00068	-0.000538	0.000168
0.00096	0.00107	0.00054		-2.59611e-06	5.48e-05	-8.49721e-05		0.00068	-0.000512	0.000105
0.00093	0.00103	0.00044		-1.01422e-05	3.33e-05	-8.43221e-05		0.00066	-0.000512	7.35e-05
0.00086	0.00099	0.00042		1.86594e-06	2.28e-05	-9.1125e-05		0.00063	-0.000512	6.3e-05
0.00082	0.000998	0.00056		-6.04962e-06	2.07e-05	-9.85916e-05		0.00063	-0.000475	7.35e-05
0.00084	0.00099	0.00056		-2.65098e-05	4.61e-05	-0.000101866		0.00062	-0.000538	9.45e-05
0.00085	0.00093	0.0005		-4.84461e-05	2.47e-05	-0.000110677		0.00058	-0.000525	9.45e-05
0.00076	0.000938	0.00046		-5.41488e-05	-4.04e-05	-9.67606e-05		0.00056	-0.000525	8.4e-05
0.00075	0.000862	0.00042		-5.46863e-05	-4.51e-05	-9.56844e-05		0.00054	-0.000512	4.2e-05
0.00078	0.000915	0.00045		-6.14963e-05	-2.48e-05	-9.15452e-05		0.00052	-0.000575	5.25e-05
0.00078	0.000892	0.00034		-6.53549e-05	-1.67e-05	-8.36996e-05		0.00051	-0.000562	4.2e-05
0.0008	0.000892	0.00029		-6.99517e-05	-6.64e-06	-8.85176e-05		0.0005	-0.000525	0
0.00077	0.00087	0.00026		-8.48795e-05	-1.01e-05	-9.07387e-05		0.00049	-0.000538	-5.25e-05
0.00068	0.000847	0.00026		-8.28357e-05	-6.04e-05	-9.00563e-05		0.00045	-0.000562	-4.2e-05
0.00068	0.000765	0.00025		-7.3782e-05	-7.74e-05	-7.96442e-05		0.00044	-0.000612	-7.35e-05
0.00061	0.00075	0.0003		-6.80492e-05	-5.96e-05	-7.10443e-05		0.00042	-0.000612	-7.35e-05
0.00055	0.00075	0.00031		-9.03572e-05	-4.96e-05	-8.29119e-05		0.00041	-0.000575	-5.25e-05
0.00053	0.00078	0.00022		-9.56935e-05	-2.93e-05	-0.000109594		0.00039	-0.000512	-0.000105
0.00046	0.000735	0.00034		-9.54958e-05	-7.57e-05	-0.000121261		0.00037	-0.0005	-5.25e-05
0.00046	0.00069	0.00029		-0.000111163	-0.000105	-0.00011378		0.00036	-0.000512	-6.3e-05
0.00044	0.000645	0.00015		-0.000134579	-0.000109	-0.000124501		0.00033	-0.00055	-6.3e-05
0.00044	0.00063	0.00016		-0.000133276	-8.67e-05	-0.000150938		0.0003	-0.000525	-0.000126
0.00044	0.000675	0.00024		-0.000127545	-4.52e-05	-0.000151137		0.00028	-0.000525	-0.000157
0.00041	0.00072	0.00018		-0.000130669	-8.27e-05	-0.000125092		0.00026	-0.000575	-0.000168
0.0004	0.00066	0.00013		-0.000132318	-0.000113	-0.000118818		0.00023	-0.000612	-0.000147
0.00029	0.000563	0.00016		-0.000135812	-0.000102	-0.000122678		0.0002	-0.00055	-0.000179
0.00024	0.000555	0.00016		-0.000140782	-0.000108	-0.000129453		0.00019	-0.000562	-0.000168
0.00023	0.000547	0.00014		-0.000135421	-8.44e-05	-0.000156502		0.00018	-0.000612	-0.00021
0.00024	0.00051	5e-05		-0.000131906	-0.000112	-0.000157095		0.00015	-0.00055	-0.000221
0.0002	0.00048	-1e-05		-0.000147208	-0.000133	-0.00012731		0.00012	-0.000525	-0.000189
0.0002	0.00045	0.00011		-0.000157344	-0.000136	-0.000133513		0.00011	-0.000525	-0.0002
0.00021	0.000397	0.00014		-0.000162684	-0.000145	-0.000114351		9e-05	-0.000575	-0.000221
0.00011	0.000337	5e-05		-0.000170239	-0.000136	-0.000118482		7e-05	-0.000525	-0.000221
0.00014	0.00036	8e-05		-0.000148646	-0.000124	-0.000132932		5e-05	-0.0005	-0.000242
0.00014	0.000427	0.0001		-0.000142181	-0.000143	-0.000146834		2e-05	-0.000525	-0.000294
0.00012	0.000413	0.00014		-0.000170398	-0.000154	-0.000152627		1e-05	-0.000538	-0.000284
0	0.00039	2e-05		-0.000192343	-0.000159	-0.000137771		0	-0.000512	-0.000294
-8e-05	0.00036	-5e-05		-0.000194364	-0.000126	-0.000138577		-4e-05	-0.000462	-0.000325
-5e-05	0.00027	-3e-05		-0.000192328	-0.000124	-0.000126228		-7e-05	-0.000487	-0.000336
-2e-05	0.00024	0		-0.000177747	-0.000134	-0.000135991		-0.0001	-0.000462	-0.000284
-6e-05	0.000277	-1e-05		-0.000173129	-0.000145	-0.00013402		-0.00011	-0.000462	-0.000263
-3e-05	0.000247	0.00015		-0.000180686	-0.000121	-0.000118498		-0.00012	-0.0005	-0.000263
-8e-05	0.000195	0.0001		-0.00018935	-0.000117	-0.000126143		-0.00015	-0.000487	-0.000294
-0.0001	8.25e-05	-2e-05		-0.000173295	-0.000131	-0.000118683		-0.00018	-0.000462	-0.000305
-0.00019	0.000135	-1e-05		-0.000170892	-0.000142	-0.000110388		-0.00019	-0.000475	-0.000305
-0.00026	0.000143	1e-05		-0.000174392	-0.000138	-0.000118008		-0.00021	-0.000487	-0.000294
-0.00018	0.00012	2e-05		-0.000181213	-0.000151	-0.000150345		-0.00021	-0.00045	-0.000305
-0.00021	0.000143	-2e-05		-0.000176597	-0.000139	-0.000154764		-0.00021	-0.000412	-0.000315
-0.00033	9.75e-05	4e-05		-0.000178622	-0.000115	-0.000149462		-0.00022	-0.000462	-0.000315
-0.00038	0.000105	-5e-05		-0.000195406	-0.000155	-0.000137413		-0.00024	-0.000487	-0.000325
-0.00037	9e-05	-8e-05		-0.000196325	-0.000162	-0.000165372		-0.00026	-0.0005	-0.000305
-0.0003	3.75e-05	-9e-05		-0.000197982	-0.000155	-0.000149804		-0.00027	-0.000525	-0.000346
-0.00033	1.5e-05	-0.00013		-0.000198902	-0.000135	-0.000150713		-0.00029	-0.000512	-0.000284
-0.00032	-6e-05	-0.00019		-0.00018617	-0.000129	-0.00014219		-0.00031	-0.00045	-0.000315
-0.00039	-9.75e-05	-0.00016		-0.000192256	-0.000129	-0.000146518		-0.00031	-0.000437	-0.000336
-0.0005	-0.000173	-0.00023		-0.000209042	-0.000156	-0.000136014		-0.00033	-0.000437	-0.000336
-0.00054	-0.000188	-0.00033		-0.00020406	-0.000172	-0.000136284		-0.00036	-0.000487	-0.000357
-0.00057	-0.000218	-0.00042		-0.00022306	-0.000156	-0.000162337		-0.00038	-0.000487	-0.000325
-0.00059	-0.000307	-0.00055		-0.000226564	-0.000164	-0.000165779		-0.00041	-0.00045	-0.000325
-0.0006	-0.000337	-0.00054		-0.000224535	-0.000172	-0.000164436		-0.00042	-0.000487	-0.000325
-0.00052	-0.000307	-0.00065		-0.000235419	-0.000201	-0.000147526		-0.00043	-0.000525	-0.000315
-0.00052	-0.000427	-0.00076		-0.000228594	-0.00022	-0.000136484		-0.00045	-0.000525	-0.000346
-0.00047	-0.000465	-0.00062		-0.000222876	-0.000226	-0.000146904		-0.00046	-0.000525	-0.000336
-0.00057	-0.000495	-0.00057		-0.000223062	-0.000223	-0.000120995		-0.00048	-0.000538	-0.000346
-0.0006	-0.000517	-0.00066		-0.000223617	-0.000213	-0.00012418		-0.00048	-0.000525	-0.000336
-0.00053	-0.000517	-0.00069		-0.000222696	-0.000196	-0.000128173		-0.0005	-0.000525	-0.000357
-0.0005	-0.000593	-0.00072		-0.000253137	-0.000188	-0.00015841		-0.00052	-0.0005	-0.000399
-0.00053	-0.000645	-0.00077		-0.000267344	-0.000235	-0.000172996		-0.00053	-0.00045	-0.000409
-0.00062	-0.000675	-0.00084		-0.00028229	-0.000229	-0.00017899		-0.00051	-0.000487	-0.000409
-0.00063	-0.000683	-0.00077		-0.000275837	-0.000234	-0.000169269		-0.00052	-0.000475	-0.000441
-0.00062	-0.000758	-0.00069		-0.000275287	-0.00024	-0.000150758		-0.00055	-0.000475	-0.000378
-0.00063	-0.000728	-0.00067		-0.000273262	-0.000244	-0.000146707		-0.00056	-0.000462	-0.000367
-0.00062	-0.000742	-0.00055		-0.000264596	-0.000234	-0.000188186		-0.00057	-0.000437	-0.000388
-0.00069	-0.000758	-0.00059		-0.000280281	-0.000257	-0.000202553		-0.00057	-0.000487	-0.00042
-0.00063	-0.000758	-0.00061		-0.000307774	-0.00024	-0.000203252		-0.00057	-0.000437	-0.00043
-0.00063	-0.000802	-0.00067		-0.000308333	-0.000256	-0.000190071		-0.00059	-0.00045	-0.000441
-0.00068	-0.000802	-0.00061		-0.000298192	-0.000246	-0.000178291		-0.0006	-0.000475	-0.000441
-0.00066	-0.00084	-0.00065		-0.000287315	-0.000256	-0.000211609		-0.0006	-0.000525	-0.000441
-0.00071	-0.00084	-0.0007		-0.000281972	-0.000275	-0.000204939		-0.00058	-0.0005	-0.000399
-0.00074	-0.000862	-0.00073		-0.000282901	-0.000275	-0.000214962		-0.00058	-0.000538	-0.000399
-0.00072	-0.000907	-0.00072		-0.000319251	-0.00028	-0.000207398		-0.0006	-0.000562	-0.000399
-0.00064	-0.000818	-0.00067		-0.000334201	-0.000286	-0.00021137		-0.00059	-0.000525	-0.00042
-0.00068	-0.000787	-0.00076		-0.000325539	-0.000279	-0.000235698		-0.00059	-0.000512	-0.00043
-0.00058	-0.00084	-0.00069		-0.000328315	-0.00027	-0.000271546		-0.00059	-0.000512	-0.00042
-0.00057	-0.000915	-0.00072		-0.00033146	-0.000297	-0.000255124		-0.00059	-0.000462	-0.000388
-0.00064	-0.000878	-0.00074		-0.000324275	-0.000278	-0.000240447		-0.00058	-0.000437	-0.000378
-0.00069	-0.000795	-0.00068		-0.000319673	-0.000262	-0.000247477		-0.00059	-0.000487	-0.000378
-0.00076	-0.000818	-0.00071		-0.000316179	-0.000252	-0.000244097		-0.00059	-0.000487	-0.000367
-0.00071	-0.00081	-0.00056		-0.000319694	-0.000244	-0.000223927		-0.00058	-0.0005	-0.000388
-0.00077	-0.000765	-0.00054		-0.00031288	-0.000234	-0.000229376		-0.00057	-0.000525	-0.000388
-0.00077	-0.00078	-0.00062		-0.000314552	-0.000251	-0.000237688		-0.00058	-0.000538	-0.000346
-0.00072	-0.000855	-0.00067		-0.000311428	-0.000267	-0.000228749		-0.00058	-0.000512	-0.000357
-0.00064	-0.000765	-0.00075		-0.000320848	-0.000285	-0.000238687		-0.0006	-0.0005	-0.000357
-0.00067	-0.000667	-0.00078		-0.000316987	-0.000305	-0.000231358		-0.0006	-0.0005	-0.000409
-0.00069	-0.000653	-0.00078		-0.000300582	-0.000319	-0.000209682		-0.00057	-0.000487	-0.000336
-0.0007	-0.00075	-0.00074		-0.000295246	-0.000282	-0.000196079		-0.00058	-0.00045	-0.000336
-0.00067	-0.000795	-0.00071		-0.00029692	-0.000247	-0.000187832		-0.00058	-0.000475	-0.000336
-0.00055	-0.000795	-0.00068		-0.00029675	-0.000239	-0.000197306		-0.00057	-0.000487	-0.000294
-0.00055	-0.000735	-0.00074		-0.000309863	-0.000238	-0.0002169		-0.00056	-0.000475	-0.000273
-0.00064	-0.000728	-0.00076		-0.00031781	-0.000249	-0.000213295		-0.00058	-0.000487	-0.000315
-0.00064	-0.000705	-0.00081		-0.000301039	-0.000267	-0.000221715		-0.00057	-0.000437	-0.000315
-0.00068	-0.000735	-0.00078		-0.000296443	-0.000267	-0.000210411		-0.00055	-0.000425	-0.000294
-0.00068	-0.00069	-0.00072		-0.000294061	-0.000263	-0.000230624		-0.00054	-0.000462	-0.000325
-0.00062	-0.000667	-0.00065		-0.000292049	-0.000268	-0.000216993		-0.00054	-0.000412	-0.000378
-0.00062	-0.000638	-0.00058		-0.000287454	-0.000251	-0.000213538		-0.00055	-0.000437	-0.000357
-0.0006	-0.000638	-0.00064		-0.000290977	-0.000253	-0.000209942		-0.00056	-0.000487	-0.000325
-0.00061	-0.000615	-0.00062		-0.000281218	-0.000217	-0.000215126		-0.00055	-0.000475	-0.000367
-0.00062	-0.000615	-0.00053		-0.00027478	-0.000236	-0.000204746		-0.00054	-0.000425	-0.000367
-0.00063	-0.000615	-0.00052		-0.000270557	-0.000226	-0.000225182		-0.00054	-0.000425	-0.000357
-0.00064	-0.000585	-0.00054		-0.000264489	-0.000222	-0.000224048		-0.00055	-0.000412	-0.000388
-0.00064	-0.000585	-0.00057		-0.000268383	-0.000195	-0.00021574		-0.00055	-0.000387	-0.000346
-0.00061	-0.0006	-0.00057		-0.000272646	-0.000207	-0.000222156		-0.00055	-0.00045	-0.000325
-0.00057	-0.000563	-0.00051		-0.000272483	-0.000258	-0.000207761		-0.00055	-0.000437	-0.000325
-0.00053	-0.000555	-0.0005		-0.000270844	-0.000249	-0.000199437		-0.00054	-0.000412	-0.000294
-0.00054	-0.000555	-0.00054		-0.000259981	-0.000243	-0.000205643		-0.00055	-0.000437	-0.000294
-0.00056	-0.000532	-0.00063		-0.000258712	-0.000231	-0.00020003		-0.00054	-0.0005	-0.000305
-0.00055	-0.00057	-0.00055		-0.00025523	-0.000225	-0.000206229		-0.00055	-0.000462	-0.000325
-0.00054	-0.000578	-0.00055		-0.00026872	-0.000221	-0.000196089		-0.00055	-0.000425	-0.000367
-0.0006	-0.000547	-0.0005		-0.000270773	-0.000225	-0.000194139		-0.00055	-0.000412	-0.000357
-0.00055	-0.00051	-0.00054		-0.000261758	-0.00022	-0.000180582		-0.00054	-0.0004	-0.000357
-0.00055	-0.000473	-0.00047		-0.000257539	-0.0002	-0.000167893		-0.00052	-0.000363	-0.000357
-0.00052	-0.000427	-0.00049		-0.000261069	-0.000159	-0.000197917		-0.0005	-0.000412	-0.000367
-0.0005	-0.00042	-0.0004		-0.000263124	-0.000179	-0.000203487		-0.00051	-0.000375	-0.000336
-0.00052	-0.000473	-0.00032		-0.000272927	-0.000192	-0.000210736		-0.00052	-0.000425	-0.000294
-0.0005	-0.00048	-0.00037		-0.000252108	-0.000225	-0.000189219		-0.0005	-0.00045	-0.000305
-0.00052	-0.000473	-0.00047		-0.000246047	-0.000231	-0.000210024		-0.00049	-0.000425	-0.000357
-0.00052	-0.000487	-0.00054		-0.000237773	-0.000223	-0.000202118		-0.00051	-0.000425	-0.000357
-0.00052	-0.00048	-0.00049		-0.000249423	-0.000204	-0.000185809		-0.00052	-0.000412	-0.000357
-0.00053	-0.00048	-0.00036		-0.000249636	-0.000198	-0.000160459		-0.00052	-0.000425	-0.000367
-0.00051	-0.000465	-0.00043		-0.000246159	-0.000193	-0.000165726		-0.0005	-0.000475	-0.000399
-0.00052	-0.00048	-0.00048		-0.000226081	-0.000204	-0.000192613		-0.0005	-0.00045	-0.000399
-0.00056	-0.00042	-0.00043		-0.000222974	-0.000211	-0.000174584		-0.00051	-0.000412	-0.000357
-0.00059	-0.00045	-0.00035		-0.00023684	-0.000182	-0.000157753		-0.0005	-0.000375	-0.000294
-0.00047	-0.000435	-0.00042		-0.000229308	-0.000156	-0.000176375		-0.00048	-0.000387	-0.000315
-0.00045	-0.00036	-0.00051		-0.000232475	-0.000169	-0.000195917		-0.00049	-0.000412	-0.000378
-0.00053	-0.00039	-0.00053		-0.000241546	-0.000175	-0.000187606		-0.00048	-0.000437	-0.000399
-0.00042	-0.000413	-0.00049		-0.000236597	-0.000208	-0.000169477		-0.00048	-0.000437	-0.000325
-0.00042	-0.00039	-0.00042		-0.000222794	-0.000232	-0.000167155		-0.00048	-0.000475	-0.000325
-0.00042	-0.000345	-0.00045		-0.000256218	-0.000204	-0.000184532		-0.00047	-0.000512	-0.000336
-0.00045	-0.000375	-0.00039		-0.000268611	-0.00016	-0.000181632		-0.00046	-0.000462	-0.000325
-0.0005	-0.00042	-0.00039		-0.000253334	-0.000179	-0.000171812		-0.00046	-0.000387	-0.000336
-0.00049	-0.000457	-0.0003		-0.000253922	-0.000179	-0.000175102		-0.00046	-0.0004	-0.000346
-0.00047	-0.000383	-0.00035		-0.000255986	-0.000169	-0.000182555		-0.00046	-0.000412	-0.000336
-0.00042	-0.00039	-0.00041		-0.000238497	-0.000157	-0.000158238		-0.00046	-0.000375	-0.000346
-0.0004	-0.000427	-0.00043		-0.000226911	-0.000147	-0.000141095		-0.00047	-0.000437	-0.000336
-0.00034	-0.000383	-0.00038		-0.000206471	-0.000158	-0.000158979		-0.00046	-0.000462	-0.000336
-0.00032	-0.000383	-0.00034		-0.000221819	-0.00016	-0.000147572		-0.00046	-0.000437	-0.000325
-0.00037	-0.000397	-0.00041		-0.000225362	-0.000151	-0.000136965		-0.00045	-0.000462	-0.000346
-0.00041	-0.00042	-0.00038		-0.000219681	-0.000164	-0.000147606		-0.00045	-0.000462	-0.000315
-0.00037	-0.000383	-0.00041		-0.000210681	-0.00015	-0.0001873		-0.00044	-0.000412	-0.000305
-0.00036	-0.00039	-0.00052		-0.000207584	-0.000139	-0.000194601		-0.00044	-0.000412	-0.000263
-0.00036	-0.000375	-0.00047		-0.000206332	-0.00016	-0.000198206		-0.00043	-0.000437	-0.000294
-0.00038	-0.00042	-0.00041		-0.000206926	-0.00017	-0.000210625		-0.00042	-0.00045	-0.000294
-0.0004	-0.000457	-0.0004		-0.000183538	-0.000149	-0.00021466		-0.00042	-0.000375	-0.000273
-0.00032	-0.000435	-0.00037		-0.000183764	-0.000147	-0.0001722		-0.00042	-0.000313	-0.000273
-0.00035	-0.000397	-0.00045		-0.000196904	-0.000153	-0.000186951		-0.00042	-0.00035	-0.000315
-0.00038	-0.000473	-0.00047		-0.000201927	-0.000178	-0.000176341		-0.00041	-0.000338	-0.000294
-0.00033	-0.000413	-0.00045		-0.00019994	-0.000164	-0.000178018		-0.00041	-0.00035	-0.000284
-0.00033	-0.000397	-0.0004		-0.000190207	-0.000149	-0.000197646		-0.00042	-0.000288	-0.000336
-0.00038	-0.00033	-0.00028		-0.000186376	-0.000176	-0.000194224		-0.0004	-0.000325	-0.000346
-0.00042	-0.0003	-0.00025		-0.000203577	-0.000162	-0.000171212		-0.0004	-0.000363	-0.000325
-0.00045	-0.00036	-0.00025		-0.00020971	-0.000145	-0.000182146		-0.00042	-0.00035	-0.000294
-0.0004	-0.000337	-0.00042		-0.000190016	-0.000141	-0.000197654		-0.00041	-0.0004	-0.000325
-0.00041	-0.0003	-0.00036		-0.000181392	-0.000162	-0.000175027		-0.00041	-0.000462	-0.000336
-0.00037	-0.000247	-0.00028		-0.000197857	-0.000156	-0.000182934		-0.00041	-0.000487	-0.000315
-0.00042	-0.000285	-0.00035		-0.00019071	-0.000148	-0.000195605		-0.00042	-0.000425	-0.000305
-0.00043	-0.000315	-0.00033		-0.00018799	-0.000175	-0.000181084		-0.00041	-0.000462	-0.000336
-0.00041	-0.000367	-0.00023		-0.00017863	-0.000184	-0.00016486		-0.00042	-0.000425	-0.000346
-0.00043	-0.000443	-0.0003		-0.000168164	-0.000167	-0.000151758		-0.00041	-0.000363	-0.000294
-0.00044	-0.000465	-0.00029		-0.00017467	-0.000149	-0.000146003		-0.00043	-0.0004	-0.000284
-0.00044	-0.000435	-0.00036		-0.000190031	-0.00014	-0.000157039		-0.00042	-0.000425	-0.000336
-0.00046	-0.00042	-0.0004		-0.000214617	-0.000159	-0.000194576		-0.0004	-0.00035	-0.000325
-0.00039	-0.000427	-0.00036		-0.00022629	-0.000136	-0.000175518		-0.0004	-0.00035	-0.000346
-0.00042	-0.000473	-0.0003		-0.000194796	-0.000106	-0.000173665		-0.00039	-0.00035	-0.000336
-0.00048	-0.000525	-0.00029		-0.00018544	-0.000129	-0.000177319		-0.00039	-0.000375	-0.000305
-0.00047	-0.000457	-0.0003		-0.000192318	-0.000142	-0.000179171		-0.0004	-0.000338	-0.000294
-0.00048	-0.000383	-0.00041		-0.000202517	-0.00013	-0.000186812		-0.00041	-0.000313	-0.000315
-0.00043	-0.00039	-0.00041		-0.00020128	-0.000126	-0.000203454		-0.00042	-0.000363	-0.000367
-0.00039	-0.000413	-0.00035		-0.000196353	-0.000129	-0.000189715		-0.0004	-0.000387	-0.000388
-0.00052	-0.000443	-0.00031		-0.000200651	-0.000121	-0.000171563		-0.0004	-0.000363	-0.000336
-0.00057	-0.000413	-0.00041		-0.000179492	-9.8e-05	-0.000154092		-0.0004	-0.000338	-0.000252
-0.00049	-0.000405	-0.00041		-0.000187111	-0.0001	-0.000171747		-0.0004	-0.000363	-0.000242
-0.00047	-0.000427	-0.00036		-0.000197683	-0.000106	-0.000165371		-0.0004	-0.000412	-0.000284
-0.0005	-0.000443	-0.00031		-0.000184273	-8.77e-05	-0.000155992		-0.00041	-0.0004	-0.000294
-0.00051	-0.00039	-0.00033		-0.000166806	-7.26e-05	-0.000185862		-0.0004	-0.000325	-0.000325
-0.00043	-0.000397	-0.00031		-0.000176272	-6.98e-05	-0.000174233		-0.00039	-0.000338	-0.000315
-0.00043	-0.000465	-0.00024		-0.000160282	-8.44e-05	-0.000164446		-0.00039	-0.0004	-0.000336
-0.00044	-0.000457	-0.00019		-0.000154254	-0.000122	-0.000169902		-0.00038	-0.000425	-0.000346
-0.00042	-0.000397	-0.0002		-0.00016778	-0.000119	-0.000186625		-0.00038	-0.0004	-0.000346
-0.00045	-0.000337	-0.00023		-0.000180201	-9.14e-05	-0.000183888		-0.00038	-0.000375	-0.000367
-0.00041	-0.00039	-0.00027		-0.000171592	-9.82e-05	-0.000182128		-0.00039	-0.0004	-0.000315
-0.00052	-0.000405	-0.00029		-0.000184013	-0.000113	-0.000173804		-0.00039	-0.0004	-0.000336
-0.00052	-0.000443	-0.00031		-0.000161754	-0.000116	-0.000185764		-0.00038	-0.0004	-0.000409
-0.00045	-0.000473	-0.00032		-0.000157574	-0.000121	-0.000179156		-0.00037	-0.000387	-0.000336
-0.00046	-0.000397	-0.00036		-0.00016557	-0.000104	-0.00018231		-0.00037	-0.000375	-0.000325
-0.00052	-0.000375	-0.00031		-0.000173567	-0.000113	-0.000160664		-0.00038	-0.000338	-0.000305
-0.00046	-0.000337	-0.0004		-0.000184516	-0.00011	-0.00016393		-0.00038	-0.000363	-0.000294
-0.00047	-0.000405	-0.00039		-0.00018329	-9.98e-05	-0.000192848		-0.00037	-0.000387	-0.000263
-0.00055	-0.000487	-0.00037		-0.000175792	-0.000107	-0.000191705		-0.00038	-0.0004	-0.000315
-0.00058	-0.000473	-0.00045		-0.00016682	-9.94e-05	-0.000166247		-0.00038	-0.00035	-0.000346
-0.00051	-0.000397	-0.00049		-0.000165226	-0.000104	-0.000179442		-0.00038	-0.000338	-0.000336
-0.00052	-0.000367	-0.00039		-0.00016142	-0.00012	-0.000170988		-0.00038	-0.00035	-0.000336
-0.00053	-0.000405	-0.00035		-0.000164625	-0.000127	-0.000141082		-0.00036	-0.00035	-0.000346
-0.00051	-0.000352	-0.00032		-0.000165985	-0.000104	-0.000164535		-0.00037	-0.000325	-0.000378
-0.0005	-0.000307	-0.00037		-0.000159967	-0.000103	-0.000164674		-0.00039	-0.000313	-0.000399
-0.00057	-0.00039	-0.00039		-0.000160959	-7.75e-05	-0.000163596		-0.00039	-0.000325	-0.000346
-0.00058	-0.000397	-0.0004		-0.000172283	-7.92e-05	-0.000163992		-0.00037	-0.000313	-0.000315
-0.00061	-0.000413	-0.0004		-0.000157043	-8.42e-05	-0.000176478		-0.00036	-0.000275	-0.000336
-0.00056	-0.00042	-0.00033		-0.000156562	-0.000106	-0.000174143		-0.00038	-0.000325	-0.000315
-0.00049	-0.000405	-0.00023		-0.000172315	-0.000112	-0.00016869		-0.00039	-0.000325	-0.000273
-0.00047	-0.00036	-0.00026		-0.000189913	-8.93e-05	-0.000175882		-0.00039	-0.000288	-0.000273
-0.00046	-0.000307	-0.00035		-0.000194599	-8.72e-05	-0.00018951		-0.00038	-0.000275	-0.000263
-0.00044	-0.000367	-0.0004		-0.00017678	-0.000109	-0.000159213		-0.00038	-0.00025	-0.000315
-0.00047	-0.00042	-0.00046		-0.000171505	-9.84e-05	-0.000132795		-0.00038	-0.00025	-0.000315
-0.00058	-0.000413	-0.00043		-0.000168445	-0.000105	-0.000144589		-0.00038	-0.0003	-0.000273
-0.00055	-0.000413	-0.00044		-0.000173133	-8.7e-05	-0.000152772		-0.00036	-0.000363	-0.000294
-0.00052	-0.000375	-0.00044		-0.000164171	-0.000104	-0.000155835		-0.00037	-0.000325	-0.000305
-0.00049	-0.000405	-0.00046		-0.000155947	-0.000119	-0.000137862		-0.00038	-0.000313	-0.000305
-0.0005	-0.000465	-0.0005		-0.000146248	-0.000103	-0.000156598		-0.00037	-0.000288	-0.000284
-0.00044	-0.000457	-0.00051		-0.000137657	-0.000101	-0.000179612		-0.00036	-0.000325	-0.000305
-0.0005	-0.00045	-0.00043		-0.000132017	-0.000103	-0.000185515		-0.00037	-0.000363	-0.000325
-0.00051	-0.00045	-0.00042		-0.00012933	-0.000112	-0.000184088		-0.00037	-0.000325	-0.000305
-0.00051	-0.00039	-0.00051		-0.000140295	-0.000113	-0.00016336		-0.00036	-0.0003	-0.000263
-0.00052	-0.000345	-0.00058		-0.000146465	-9.77e-05	-0.000161182		-0.00035	-0.000288	-0.000305
-0.00053	-0.000367	-0.0004		-0.000165179	-5.96e-05	-0.000187568		-0.00036	-0.000325	-0.000294
-0.00046	-0.000383	-0.00027		-0.00013593	-6.46e-05	-0.000171455		-0.00036	-0.000325	-0.000284
-0.00048	-0.000405	-0.00024		-0.000142101	-0.000105	-0.000162517		-0.00036	-0.000325	-0.000273
-0.00047	-0.00039	-0.00036		-0.000155652	-0.000107	-0.000137459		-0.00036	-0.0003	-0.000315
-0.00046	-0.000383	-0.00042		-0.000154445	-9.61e-05	-0.000125191		-0.00035	-0.000275	-0.000305
-0.00049	-0.000397	-0.00042		-0.000152133	-8.82e-05	-0.000137944		-0.00035	-0.00025	-0.000294
-0.00053	-0.00036	-0.00043		-0.00017823	-0.000125	-0.000155499		-0.00035	-0.000213	-0.000294
-0.00047	-0.000397	-0.00031		-0.000184035	-0.000108	-0.000176438		-0.00036	-0.0003	-0.000263
-0.00047	-0.00036	-0.00033		-0.000158481	-0.000116	-0.000165286		-0.00037	-0.000325	-0.000273
-0.00039	-0.000337	-0.00041		-0.000138092	-0.000115	-0.000151036		-0.00035	-0.000288	-0.000346
-0.0004	-0.000345	-0.00028		-0.000132831	-0.0001	-0.000147817		-0.00035	-0.0003	-0.000336
-0.00039	-0.000322	-0.00028		-0.000151183	-6.47e-05	-0.000167109		-0.00036	-0.000288	-0.000294
-0.0004	-0.000352	-0.0004		-0.000149613	-7.8e-05	-0.000162076		-0.00036	-0.000275	-0.000273
-0.00042	-0.000397	-0.00041		-0.00014214	-9.58e-05	-0.000186315		-0.00033	-0.0003	-0.000273
-0.00048	-0.000345	-0.0004		-0.000140202	-8.48e-05	-0.000187577		-0.00033	-0.000275	-0.000284
-0.00048	-0.000367	-0.00034		-0.000151547	-9.42e-05	-0.000175232		-0.00035	-0.000325	-0.000294
-0.00046	-0.000352	-0.00039		-0.000153669	-8.38e-05	-0.000174954		-0.00034	-0.000325	-0.000325
-0.00038	-0.000345	-0.0005		-0.000146937	-7.21e-05	-0.000167834		-0.00034	-0.000238	-0.000346
-0.00034	-0.000337	-0.0005		-0.00013504	-8.92e-05	-0.000145672		-0.00034	-0.000225	-0.000357
-0.00039	-0.000337	-0.00056		-0.000136795	-9.81e-05	-0.000130445		-0.00034	-0.00025	-0.000336
-0.00047	-0.000307	-0.00067		-0.000165116	-0.000101	-0.000153391		-0.00034	-0.00025	-0.000284
-0.00039	-0.000285	-0.0006		-0.000181261	-6.31e-05	-0.00016078		-0.00033	-0.00025	-0.000263
-0.00038	-0.000277	-0.00043		-0.000169367	-4.17e-05	-0.000148466		-0.00032	-0.000263	-0.000284
-0.00042	-0.000345	-0.00035		-0.000145298	-8.14e-05	-0.000160797		-0.00032	-0.000263	-0.000294
-0.00051	-0.000315	-0.00043		-0.000132667	-7.35e-05	-0.000182613		-0.00033	-0.0003	-0.000325
-0.00048	-0.000173	-0.00034		-0.00014734	-7.34e-05	-0.00016125		-0.00033	-0.000263	-0.000336
-0.00044	-0.00024	-0.00029		-0.000147255	-0.000107	-0.000151914		-0.00031	-0.00025	-0.000336
-0.00035	-0.000307	-0.00039		-0.000139792	-0.000106	-0.000136372		-0.00032	-0.000263	-0.000325
-0.00036	-0.000367	-0.00038		-0.000144136	-8.32e-05	-0.00015263		-0.00031	-0.0002	-0.000305
-0.00036	-0.000345	-0.00042		-0.00013446	-9.53e-05	-0.000162001		-0.00031	-0.000187	-0.000305
-0.00036	-0.0003	-0.00043		-0.000141757	-8.23e-05	-0.000170709		-0.0003	-0.000213	-0.000284
-0.00038	-0.000262	-0.00038		-0.000158647	-6.61e-05	-0.00018367		-0.0003	-0.000213	-0.000284
-0.00038	-0.000218	-0.00044		-0.000145653	-8.39e-05	-0.000155656		-0.00031	-0.00025	-0.000252
-0.00034	-0.000218	-0.00041		-0.000151108	-0.00012	-0.000160469		-0.00031	-0.000275	-0.000284
-0.00031	-0.000277	-0.00041		-0.000154718	-0.000113	-0.000146458		-0.00029	-0.000288	-0.000305
-0.00038	-0.0003	-0.00039		-0.00014394	-0.000103	-0.000131456		-0.00029	-0.000263	-0.000294
-0.0004	-0.000307	-0.00036		-0.000125414	-0.000108	-0.000131061		-0.00029	-0.00025	-0.000336
-0.00031	-0.000345	-0.00037		-0.000128289	-9.54e-05	-0.000145656		-0.0003	-0.000275	-0.000305
-0.00024	-0.000367	-0.00035		-0.000138912	-9.02e-05	-0.000151576		-0.00029	-0.000225	-0.000294
-0.00027	-0.00033	-0.00038		-0.00015138	-0.0001	-0.000141181		-0.00026	-0.00025	-0.000294
-0.00026	-0.000277	-0.00043		-0.000168646	-0.000107	-0.00013868		-0.00026	-0.000238	-0.000315
-0.00029	-0.000292	-0.00036		-0.000168941	-8.98e-05	-0.000140101		-0.00027	-0.000238	-0.000315
-0.00029	-0.000292	-0.00034		-0.00016075	-6.46e-05	-0.000149688		-0.00027	-0.000238	-0.000305
-0.00025	-0.000277	-0.0004		-0.000137433	-7.09e-05	-0.000152249		-0.00026	-0.00025	-0.000294
-0.00026	-0.000225	-0.00033		-0.000135516	-8.55e-05	-0.00013988		-0.00027	-0.000213	-0.000284
-0.00026	-0.00021	-0.00027		-0.000143193	-8.67e-05	-0.000138888		-0.00027	-0.000213	-0.000305
-0.00026	-0.000225	-0.00028		-0.000153084	-0.000114	-0.000137277		-0.00026	-0.000225	-0.000346
-0.00025	-0.00021	-0.00036		-0.00015781	-0.000118	-0.000138726		-0.00026	-0.000213	-0.000336
-0.00032	-0.000173	-0.0004		-0.000129701	-8.96e-05	-0.000145875		-0.00026	-0.000225	-0.000325
-0.00031	-0.000173	-0.00034		-0.000119302	-7.85e-05	-0.000152991		-0.00026	-0.000238	-0.000336
-0.00031	-0.000218	-0.00029		-0.000132516	-6.49e-05	-0.000156541		-0.00027	-0.00025	-0.000325
-0.00035	-0.000247	-0.00029		-0.000142411	-7.25e-05	-0.000153326		-0.00027	-0.00025	-0.000294
-0.00031	-0.000195	-0.00029		-0.000157472	-0.000117	-0.000141816		-0.00027	-0.000225	-0.000263
-0.00024	-0.00024	-0.00024		-0.000168475	-0.000129	-0.000128198		-0.00027	-0.000213	-0.000252
-0.00022	-0.00024	-0.00025		-0.000170992	-0.000117	-0.000128146		-0.00026	-0.000175	-0.000305
-0.00027	-0.000195	-0.00026		-0.000159122	-0.000121	-0.000123296		-0.00025	-0.00015	-0.000294
-0.00033	-0.000225	-0.00026		-0.000143931	-0.00013	-0.000137448		-0.00025	-0.000213	-0.000305
-0.00032	-0.00015	-0.00017		-0.000137966	-0.000126	-0.000152111		-0.00026	-0.000225	-0.000315
-0.00028	-0.00012	-0.00023		-0.000125728	-0.000118	-0.00013706		-0.00026	-0.000213	-0.000325
-0.00022	-0.000135	-0.0003		-0.000139687	-7.75e-05	-0.000120058		-0.00024	-0.00025	-0.000305
-0.00026	-0.000128	-0.00033		-0.000143686	-6.97e-05	-0.000121579		-0.00024	-0.000225	-0.000273
-0.00023	-0.000143	-0.00032		-0.000157277	-7.86e-05	-0.000126833		-0.00024	-0.000225	-0.000263
-0.00018	-0.000203	-0.00032		-0.00017087	-0.000102	-0.00012718		-0.00024	-0.000187	-0.000294
-0.00016	-0.000188	-0.00033		-0.000168967	-8.48e-05	-0.000129464		-0.00024	-0.000138	-0.000305
-0.00016	-0.000105	-0.00025		-0.000162268	-7.31e-05	-0.000121584		-0.00024	-0.000175	-0.000315
-0.00016	-0.000105	-0.00026		-0.000150036	-7.18e-05	-0.000133352		-0.00025	-0.0002	-0.000336
-0.00022	-0.00012	-0.00026		-0.000151825	-0.000101	-0.000139285		-0.00026	-0.000213	-0.000336
-0.00029	-0.000128	-0.00024		-0.000134799	-0.000118	-0.000132459		-0.00024	-0.000187	-0.000273
-0.00025	-0.00012	-0.00018		-0.000140648	-0.000134	-0.000142561		-0.00024	-0.0002	-0.000284
-0.00022	-0.000135	-0.00023		-0.000132108	-0.000116	-0.000149193		-0.00024	-0.000225	-0.000325
-0.00025	-0.000143	-0.00029		-0.000128366	-0.000116	-0.000150845		-0.00023	-0.000162	-0.000305
-0.0002	-0.00015	-0.00027		-0.000139383	-0.000105	-0.000158556		-0.00021	-0.000187	-0.000294
-0.00014	-0.000188	-0.00015		-0.000149293	-8.08e-05	-0.000167598		-0.00021	-0.00015	-0.000315
-0.00019	-0.000158	-0.00015		-0.000142971	-8.97e-05	-0.000132239		-0.0002	-0.000187	-0.000305
-0.00025	-0.000165	-0.00017		-0.000141814	-0.00011	-0.000113897		-0.00021	-0.0002	-0.000252
-0.0003	-0.000195	-0.00025		-0.000155786	-0.000111	-0.000113334		-0.00021	-0.000187	-0.000252
-0.00026	-0.000158	-0.00019		-0.000169758	-0.000104	-0.000145788		-0.00021	-0.000175	-0.000273
-0.00028	-0.00012	-0.00021		-0.000179672	-0.000102	-0.000138123		-0.0002	-0.000187	-0.000294
-0.00028	-0.000165	-0.00017		-0.000163392	-0.000103	-0.000146384		-0.00018	-0.000187	-0.000273
-0.00018	-0.000203	-0.00012		-0.000149695	-9.76e-05	-0.000149925		-0.00019	-0.0002	-0.000284
-0.00017	-0.000173	-7e-05		-0.000154446	-7.45e-05	-0.00014387		-0.00021	-0.000213	-0.000294
-0.0001	-0.00015	-3e-05		-0.000163626	-0.000106	-0.000138026		-0.00023	-0.000187	-0.000315
-0.00013	-0.000143	-3e-05		-0.000151407	-0.000124	-0.000152011		-0.00021	-0.0002	-0.000273
-0.00012	-8.25e-05	-0.00016		-0.000162064	-0.000117	-0.000147335		-0.00019	-0.000187	-0.000263
-0.00015	-4.5e-05	-0.00018		-0.000149478	-0.000119	-0.000152559		-0.0002	-0.000162	-0.000273
-0.0002	-9e-05	-0.00015		-0.000149437	-0.000129	-0.000141542		-0.0002	-0.000175	-0.00021
-0.00011	-9e-05	-0.00012		-0.000154562	-0.000132	-0.00014271		-0.00017	-0.000213	-0.00021
-6e-05	-0.000143	-0.00018		-0.00016633	-0.000119	-0.000160818		-0.00018	-0.000125	-0.000273
-3e-05	-0.00015	-0.00015		-0.000140464	-8.81e-05	-0.000145418		-0.00018	-0.000138	-0.000305
-5e-05	-8.25e-05	-0.00015		-0.000151864	-7.07e-05	-0.000145901		-0.00019	-0.000162	-0.000273
-8e-05	-7.5e-05	-0.0001		-0.000168799	-6.94e-05	-0.000142682		-0.00018	-0.00015	-0.000231
-9e-05	-6e-05	-9e-05		-0.00016987	-0.000101	-0.000132567		-0.00019	-0.0002	-0.000221
-0.0001	-7.5e-06	-0.0001		-0.000158766	-0.000106	-0.000149014		-0.00019	-0.000187	-0.000231
-0.00017	-3.75e-05	1e-05		-0.000160207	-0.000105	-0.000143458		-0.00017	-0.000187	-0.0002
-9e-05	-6.75e-05	-3e-05		-0.000162387	-0.000122	-0.000159972		-0.00018	-0.000175	-0.00021
-1e-05	-5.25e-05	-0.00013		-0.000140217	-0.000128	-0.000161823		-0.00018	-0.000175	-0.000242
-3e-05	-5.25e-05	-0.00017		-0.000154205	-9.87e-05	-0.000144675		-0.00018	-0.000113	-0.000273
-7e-05	-8.25e-05	-0.00015		-0.000164874	-0.000104	-0.000146108		-0.00018	-8.75e-05	-0.000242
-0.00012	-9.75e-05	-0.00022		-0.000178494	-0.000138	-0.000151771		-0.00016	-0.00015	-0.000231
-0.00018	-0.00012	-0.00022		-0.000168503	-0.000137	-0.000149524		-0.00016	-0.000187	-0.0002
-0.00014	-0.000113	-0.00013		-0.000152978	-0.000133	-0.000143037		-0.00017	-0.0002	-0.000242
-8e-05	-0.000113	-4e-05		-0.000155902	-0.000151	-0.000136064		-0.00016	-0.000162	-0.000263
-5e-05	-0.000173	-4e-05		-0.000175429	-0.000124	-0.000130713		-0.00014	-0.000175	-0.000252
-6e-05	-9.75e-05	-9e-05		-0.000188685	-0.000135	-0.000132108		-0.00015	-0.000213	-0.000263
-6e-05	-7.5e-06	-0.00015		-0.000193087	-0.000123	-0.000135515		-0.00014	-0.0002	-0.000263
-9e-05	-1.5e-05	-0.00015		-0.000184577	-0.000136	-0.000148437		-0.00014	-0.00015	-0.000273
-5e-05	-0.000113	-1e-05		-0.00017865	-0.000148	-0.00014519		-0.00015	-0.00015	-0.000284
-9e-05	-6e-05	2e-05		-0.000175306	-0.000137	-0.000139208		-0.00015	-0.000125	-0.000263
-0.00015	7.5e-06	0		-0.000184139	-0.000148	-0.000140123		-0.00015	-0.0001	-0.000221
-0.00022	-1.5e-05	5e-05		-0.000191866	-0.000119	-0.000148034		-0.00015	-0.000187	-0.00021
-0.0002	-3.75e-05	-2e-05		-0.000194797	-0.000111	-0.000118028		-0.00016	-0.000162	-0.000168
-0.00011	-5.25e-05	-7e-05		-0.000195515	-0.000112	-0.000109338		-0.00015	-0.000138	-0.00021
-2e-05	-4.5e-05	-0.00012		-0.000178894	-0.000121	-0.000145275		-0.00014	-0.00015	-0.000189
-0.00011	-2.25e-05	-0.00012		-0.000184779	-0.000123	-0.000147085		-0.00013	-0.0001	-0.000126
-5e-05	0	-0.00011		-0.000192141	-0.000121	-0.00011969		-0.00013	-0.000187	-0.000136
-5e-05	-4.5e-05	-0.00015		-0.000192863	-0.000128	-0.000125472		-0.00015	-0.000175	-0.000189
-8e-05	-5.25e-05	-0.00017		-0.000183992	-0.000148	-0.000155688		-0.00013	-0.000138	-0.000221
-0.0001	-1.5e-05	-0.00016		-0.000180657	-0.000134	-0.000131397		-0.00011	-0.000175	-0.0002
-0.00012	-4.5e-05	-3e-05		-0.000183595	-0.00015	-0.000122367		-0.00012	-0.000187	-0.0002
-4e-05	-6e-05	-1e-05		-0.000192437	-0.000121	-0.00012975		-0.00012	-0.000175	-0.0002
-7e-05	-5.25e-05	-1e-05		-0.000172133	-0.000132	-0.000149659		-0.00011	-0.0002	-0.0002
-0.00016	-1.5e-05	-0.0001		-0.000172122	-0.000163	-0.000161381		-0.00011	-0.000175	-0.000189
-9e-05	1.5e-05	-4e-05		-0.000183918	-0.000168	-0.000154307		-0.00013	-0.000175	-0.000179
-6e-05	3.75e-05	1e-05		-0.000170626	-0.000143	-0.000160984		-0.00013	-0.000162	-0.000189
-4e-05	6e-05	-0.00011		-0.000176521	-0.000127	-0.000160966		-0.00014	-0.000113	-0.000179
-0.00017	8.25e-05	-2e-05		-0.000190165	-0.000122	-0.000135491		-0.00013	-0.0001	-0.000179
-8e-05	3e-05	5e-05		-0.00018241	-0.000137	-0.000129862		-0.00012	-0.000138	-0.000179
-6e-05	1.5e-05	7e-05		-0.000175025	-0.000133	-0.000144527		-0.00012	-6.25e-05	-0.000147
-5e-05	-7.5e-06	2e-05		-0.000184613	-0.000141	-0.000160645		-0.00011	-6.25e-05	-0.000126
2e-05	0	4e-05		-0.000178706	-0.000134	-0.000140825		-0.00013	-0.0001	-0.000168
0	-4.5e-05	-6e-05		-0.000194567	-0.000137	-0.000136614		-0.00012	-0.000162	-0.000179
-8e-05	-2.25e-05	-5e-05		-0.000194196	-0.000145	-0.000148142		-0.00011	-0.000125	-0.000221
-9e-05	-2.25e-05	-2e-05		-0.00019235	-0.000111	-0.000148335		-0.00012	-8.75e-05	-0.000189
-0.00011	-3.75e-05	-4e-05		-0.000187553	-0.000107	-0.000137945		-0.00012	-0.000138	-0.000136
-0.00011	7.5e-06	5e-05		-0.000183495	-0.000102	-0.000136536		-0.00011	-0.000175	-0.000126
1e-05	-1.5e-05	0		-0.00017833	-0.00014	-0.000143676		-9e-05	-0.000138	-0.000136
-4e-05	-3.75e-05	-8e-05		-0.000177964	-0.000144	-0.000139154		-8e-05	-0.000138	-0.0002
-0.0001	-4.5e-05	-2e-05		-0.00016985	-0.000128	-0.000147388		-0.00011	-0.000175	-0.000179
-8e-05	7.5e-06	-4e-05		-0.000179446	-0.000131	-0.000149414		-0.00012	-0.000113	-0.000189
-5e-05	0	-0.0001		-0.00018683	-0.000127	-0.000133253		-0.00011	-8.75e-05	-0.000179
-6e-05	-3e-05	9e-05		-0.000176505	-0.00014	-0.000129871		-9e-05	-0.0001	-0.000136
-6e-05	-1.5e-05	9e-05		-0.000180201	-0.000135	-0.000131463		-8e-05	-0.000125	-0.0002
-5e-05	-2.25e-05	0.00011		-0.000184267	-0.000153	-0.000149802		-0.0001	-0.000187	-0.000168
-4e-05	-9.75e-05	6e-05		-0.000175789	-0.000155	-0.000144225		-0.0001	-0.000213	-0.000126
-5e-05	-0.000135	-7e-05		-0.000177643	-0.00014	-0.000153992		-9e-05	-0.000225	-0.000147
-2e-05	-6e-05	0		-0.000164002	-0.000118	-0.000164842		-0.00011	-0.000138	-0.000157
-4e-05	-7.5e-06	4e-05		-0.000175082	-0.000121	-0.000157236		-9e-05	-8.75e-05	-0.000157
-6e-05	-3e-05	9e-05		-0.000182473	-0.000101	-0.0001495		-9e-05	-5e-05	-0.000168
-4e-05	0	4e-05		-0.000178796	-0.000113	-0.000164552		-9e-05	-5e-05	-0.000105
-0.00012	0	-1e-05		-0.000166265	-0.000131	-0.000172547		-9e-05	-8.75e-05	-0.000116
-0.00011	1.5e-05	6e-05		-0.000188786	-0.000117	-0.000178012		-8e-05	-8.75e-05	-0.000116
-0.00011	-1.5e-05	0.00015		-0.000184743	-9.41e-05	-0.00015971		-0.0001	-0.000162	-0.000116
-6e-05	7.5e-06	5e-05		-0.000171846	-0.000118	-0.00015604		-0.00011	-0.00015	-0.000116
-5e-05	2.25e-05	4e-05		-0.000161902	-0.00014	-0.00018172		-0.00011	-0.000113	-0.000136
-9e-05	-7.5e-06	5e-05		-0.000158231	-0.000139	-0.000186334		-0.0001	-0.000125	-0.000147
-6e-05	-8.25e-05	1e-05		-0.000157143	-0.000116	-0.00015016		-9e-05	-0.0001	-0.000157
-7e-05	-9.75e-05	-0.00013		-0.00017598	-0.000102	-0.000154316		-0.0001	-0.0001	-0.000126
-2e-05	-6e-05	-0.0001		-0.00017637	-9.45e-05	-0.000160038		-0.0001	-0.00015	-9.45e-05
-5e-05	-7.5e-06	-9e-05		-0.000178237	-0.000113	-0.000176895		-9e-05	-0.000113	-9.45e-05
-8e-05	-1.5e-05	-6e-05		-0.000183425	-0.000122	-0.000166632		-9e-05	-0.000113	-0.000126
-7e-05	4.5e-05	-0.00012		-0.000175701	-0.000147	-0.000157446		-0.0001	-0.000125	-0.000126
-5e-05	2.25e-05	-0.0001		-0.000167978	-0.000147	-0.00015379		-0.0001	-8.75e-05	-0.000116
-0.0001	7.5e-06	-6e-05		-0.000153983	-0.000133	-0.000147174		-0.0001	-6.25e-05	-9.45e-05
-2e-05	-3.75e-05	-2e-05		-0.000177254	-0.000109	-0.000165464		-0.0001	-6.25e-05	-8.4e-05
-3e-05	-3e-05	-1e-05		-0.000169903	-0.000125	-0.000157943		-0.0001	-0.000113	-9.45e-05
-6e-05	0	4e-05		-0.000161076	-0.000143	-0.000162692		-9e-05	-0.0001	-0.000136
-3e-05	-3e-05	0		-0.000165533	-0.00012	-0.000157614		-0.0001	-0.000125	-0.000126
1e-05	4.5e-05	-1e-05		-0.000165564	-0.000102	-0.000155081		-8e-05	-0.000113	-0.000116
4e-05	9e-05	7e-05		-0.000161537	-9.61e-05	-0.000146815		-8e-05	-0.000125	-0.000105
3e-05	8.25e-05	4e-05		-0.000166734	-7.18e-05	-0.00016448		-8e-05	-5e-05	-0.000105
1e-05	0.000128	-7e-05		-0.000166768	-0.000105	-0.000180051		-7e-05	-5e-05	-8.4e-05
2e-05	3e-05	-3e-05		-0.000150937	-9.7e-05	-0.00016949		-9e-05	-5e-05	-0.000126
2e-05	-2.25e-05	-5e-05		-0.000135107	-0.000108	-0.000151341		-0.0001	-6.25e-05	-0.000126
-5e-05	-2.25e-05	2e-05		-0.000138095	-0.000106	-0.000150832		-0.00011	-0.0001	-0.000116
-9e-05	-6e-05	-5e-05		-0.000131491	-0.00011	-0.000194327		-0.00011	-0.0001	-9.45e-05
-9e-05	-6.75e-05	-0.0001		-0.000154035	-0.000127	-0.000180925		-9e-05	-0.0001	-6.3e-05
-9e-05	-5.25e-05	-3e-05		-0.000149278	-0.000117	-0.000157064		-7e-05	-0.000113	-7.35e-05
-9e-05	7.5e-06	-0.0001		-0.000127549	-0.000105	-0.000157855		-7e-05	-0.000138	-7.35e-05
-9e-05	6e-05	-7e-05		-0.000131649	-0.000125	-0.000187288		-6e-05	-0.0001	-5.25e-05
-7e-05	4.5e-05	-1e-05		-0.000140546	-0.00011	-0.000173242		-7e-05	-0.000113	-5.25e-05
-6e-05	2.25e-05	-2e-05		-0.000144278	-8.45e-05	-0.000182053		-7e-05	-0.0001	-5.25e-05
-0.0001	-2.25e-05	-5e-05		-0.000143584	-8.72e-05	-0.000183952		-6e-05	-7.5e-05	-4.2e-05
-6e-05	-1.5e-05	-3e-05		-0.000146949	-5.39e-05	-0.000163842		-5e-05	-0.0001	-4.2e-05
-2e-05	-3e-05	3e-05		-0.000154374	-7.39e-05	-0.000156214		-6e-05	-0.000113	-9.45e-05
-1e-05	-7.5e-06	0.00011		-0.000139663	-0.000106	-0.000174192		-6e-05	-0.000162	-0.000126
0	4.5e-05	-1e-05		-0.000148566	-0.000111	-0.000171902		-6e-05	-0.000113	-0.000105
7e-05	3.75e-05	-1e-05		-0.000143818	-9.49e-05	-0.000172319		-7e-05	-5e-05	-8.4e-05
4e-05	6e-05	3e-05		-0.000133906	-8.34e-05	-0.000168292		-7e-05	-6.25e-05	-0.000157
2e-05	4.5e-05	5e-05		-0.000138753	-7.46e-05	-0.0001848		-6e-05	-3.75e-05	-0.000147
-1e-05	3e-05	8e-05		-0.000137329	-6.7e-05	-0.000179823		-6e-05	1.25e-05	-0.000116
-3e-05	9e-05	8e-05		-0.000146236	-6.78e-05	-0.000161946		-7e-05	-5e-05	-7.35e-05
2e-05	6.75e-05	4e-05		-0.000144814	-7.63e-05	-0.000176556		-7e-05	-0.000162	-8.4e-05
1e-05	0	9e-05		-0.000148927	-8.6e-05	-0.000190294		-6e-05	-0.000125	-9.45e-05
3e-05	-7.5e-06	2e-05		-0.00013939	-7.53e-05	-0.000169874		-7e-05	-0.000113	-9.45e-05
1e-05	3e-05	-1e-05		-0.000149777	-8.38e-05	-0.000161423		-8e-05	-0.000113	-6.3e-05
-7e-05	5.25e-05	4e-05		-0.000158321	-9.35e-05	-0.000177706		-7e-05	-0.000113	-5.25e-05
2e-05	3.75e-05	8e-05		-0.000152476	-9.11e-05	-0.000170763		-5e-05	-8.75e-05	-5.25e-05
1e-05	-7.5e-06	4e-05		-0.000110106	-7.58e-05	-0.000179786		-4e-05	-0.000113	-4.2e-05
2e-05	0	1e-05		-0.000128245	-7.86e-05	-0.000169799		-6e-05	-8.75e-05	-7.35e-05
-5e-05	4.5e-05	3e-05		-0.000127938	-6.46e-05	-0.000168305		-5e-05	-0.00015	-6.3e-05
-3e-05	3e-05	2e-05		-0.000122097	-8.4e-05	-0.000171536		-6e-05	-0.000175	-9.45e-05
-1e-05	6e-05	4e-05		-0.000133229	-6.49e-05	-0.000167934		-7e-05	-0.000138	-9.45e-05
-5e-05	7.5e-06	8e-05		-0.000118536	-6.19e-05	-0.000168332		-7e-05	-5e-05	-0.000105
-1e-05	1.5e-05	0.00012		-9.94158e-05	-6.01e-05	-0.000171999		-8e-05	-2.5e-05	-7.35e-05
-1e-05	1.5e-05	3e-05		-0.000125678	-5.19e-05	-0.000171153		-8e-05	-6.25e-05	-9.45e-05
1e-05	-7.5e-06	7e-05		-9.9181e-05	-2.7e-05	-0.000145045		-7e-05	-0.000113	-6.3e-05
-1e-05	7.5e-06	1e-05		-0.000105891	-5.16e-05	-0.000127899		-7e-05	-0.000113	-4.2e-05
-4e-05	4.5e-05	-7e-05		-0.000109281	-5.82e-05	-0.000144552		-7e-05	-3.75e-05	-8.4e-05
-0.0001	4.5e-05	-7e-05		-0.000119682	-5.71e-05	-0.000151171		-6e-05	0	-0.000105
-0.0001	1.5e-05	8e-05		-0.000112744	-4.7e-05	-0.000150089		-6e-05	-6.25e-05	-0.000136
-8e-05	5.25e-05	0.00016		-0.000105806	-7.61e-05	-0.000158768		-6e-05	-8.75e-05	-0.000105
-0.0001	8.25e-05	8e-05		-0.000105142	-6.66e-05	-0.000158451		-6e-05	-6.25e-05	-7.35e-05
-0.0001	3.75e-05	3e-05		-0.000105955	-4.11e-05	-0.000151093		-6e-05	-7.5e-05	-8.4e-05
-7e-05	1.5e-05	-1e-05		-0.000101234	-2.2e-05	-0.000151606		-5e-05	-5e-05	-9.45e-05
-1e-05	4.5e-05	2e-05		-8.43392e-05	-5.56e-05	-0.000170509		-5e-05	6.25e-05	-0.000116
-4e-05	6e-05	-2e-05		-0.000109137	-4.87e-05	-0.000166601		-6e-05	0	-0.000105
3e-05	7.5e-06	1e-05		-0.000102575	-5.92e-05	-0.000161892		-4e-05	-7.5e-05	-7.35e-05
4e-05	-1.5e-05	7e-05		-9.45374e-05	-6e-05	-0.000179499		-4e-05	-0.000113	-5.25e-05
7e-05	7.5e-06	-3e-05		-9.01909e-05	-5.38e-05	-0.000162252		-6e-05	-0.000113	-6.3e-05
8e-05	4.5e-05	-3e-05		-0.000100235	-3.34e-05	-0.000169087		-6e-05	-8.75e-05	-6.3e-05
6e-05	3.75e-05	2e-05		-0.000102531	-3.17e-05	-0.000181956		-5e-05	-5e-05	-8.4e-05
1e-05	3.75e-05	0.00012		-9.52362e-05	-5.63e-05	-0.000178906		-4e-05	-6.25e-05	-6.3e-05
2e-05	3.75e-05	0.00011		-9.34765e-05	-6.42e-05	-0.00014958		-5e-05	-5e-05	-6.3e-05
9e-05	7.5e-06	2e-05		-8.69214e-05	-2.33e-05	-0.000147706		-7e-05	-5e-05	-5.25e-05
7e-05	5.25e-05	-6e-05		-9.1067e-05	-5.05e-05	-0.000147146		-6e-05	-6.25e-05	-8.4e-05
5e-05	8.25e-05	-0.00018		-8.45141e-05	-6.74e-05	-0.000148291		-6e-05	-0.0001	-6.3e-05
1e-05	6.75e-05	-0.00011		-9.41961e-05	-3.81e-05	-0.000117629		-7e-05	-0.000113	-6.3e-05
4e-05	6.75e-05	-6e-05		-7.58387e-05	-2.61e-05	-0.000134199		-6e-05	-0.0001	-7.35e-05
1e-05	6e-05	-5e-05		-7.40853e-05	-6.23e-05	-0.000161935		-5e-05	-8.75e-05	-9.45e-05
-4e-05	3.75e-05	0		-7.1595e-05	-6.31e-05	-0.00014787		-4e-05	-2.5e-05	-7.35e-05
4e-05	3.75e-05	0		-6.02509e-05	-2.48e-05	-0.000131687		-4e-05	0	-9.45e-05
6e-05	0.000105	0		-7.21519e-05	1.31e-06	-0.000117307		-4e-05	-1.25e-05	-0.000116
0	0.00015	0		-9.06951e-05	-1.43e-05	-0.000137026		-3e-05	1.25e-05	-0.000116
7e-05	9.75e-05	6e-05		-7.12372e-05	-2.48e-05	-0.000157202		-5e-05	-5e-05	-0.000136
9e-05	1.5e-05	0.00011		-8.6093e-05	-3.86e-06	-0.000172948		-6e-05	-0.000113	-0.000116
-4e-05	3.75e-05	1e-05		-7.95506e-05	-9.23e-06	-0.000176135		-6e-05	-6.25e-05	-8.4e-05
0	6e-05	-6e-05		-4.53378e-05	-8.18e-06	-0.000148513		-5e-05	-7.5e-05	-3.15e-05
4e-05	4.5e-05	5e-05		-5.28177e-05	3.4e-05	-0.000134364		-5e-05	-6.25e-05	-5.25e-05
5e-05	7.5e-05	0.00011		-6.69399e-05	1.45e-05	-0.000123073		-6e-05	-5e-05	-9.45e-05
6e-05	3.75e-05	5e-05		-6.92566e-05	-2.37e-05	-0.000111434		-6e-05	-5e-05	-0.000105
8e-05	6e-05	-1e-05		-5.82921e-05	1.85e-05	-0.000110038		-5e-05	-0.000125	-9.45e-05
4e-05	9e-05	1e-05		-6.35626e-05	1.95e-05	-0.000108147		-4e-05	-0.000162	-8.4e-05
-3e-05	4.5e-05	4e-05		-7.51064e-05	2.25e-05	-0.000125727		-5e-05	-8.75e-05	-0.000105
-3e-05	3e-05	4e-05		-5.7504e-05	1.84e-05	-0.000133468		-5e-05	-3.75e-05	-8.4e-05
0	-3e-05	0.00012		-4.13785e-05	-1.4e-05	-0.000110968		-4e-05	1.25e-05	-7.35e-05
7e-05	3.75e-05	5e-05		-6.39941e-05	-2.39e-05	-0.000115997		-4e-05	0	-7.35e-05
-3e-05	9.75e-05	-3e-05		-6.927e-05	-5.48e-06	-0.00012986		-4e-05	-8.75e-05	-7.35e-05
-3e-05	0.000105	0		-5.75751e-05	2.7e-05	-0.000122179		-5e-05	-6.25e-05	-0.000105
5e-05	-7.5e-06	6e-05		-4.32987e-05	-5.35e-06	-0.000112859		-5e-05	-6.25e-05	-8.4e-05
9e-05	-7.5e-06	6e-05		-5.00537e-05	-9.47e-06	-0.000104876		-4e-05	-7.5e-05	-3.15e-05
3e-05	-7.5e-06	0.00012		-5.71787e-05	1.34e-05	-9.04277e-05		-4e-05	-6.25e-05	-5.25e-05
7e-05	7.5e-06	9e-05		-4.54882e-05	2.47e-05	-0.000102749		-4e-05	-3.75e-05	-5.25e-05
-1e-05	4.5e-05	4e-05		-5.04017e-05	-5.77e-06	-0.000121562		-3e-05	-5e-05	-7.35e-05
1e-05	9.75e-05	3e-05		-6.74918e-05	-1.63e-05	-0.000127285		-3e-05	0	-7.35e-05
1e-05	9e-05	7e-05		-6.0232e-05	7.18e-06	-9.54068e-05		-3e-05	3.75e-05	-8.4e-05
4e-05	6e-05	0.00012		-4.30116e-05	-2.09e-06	-9.32835e-05		-3e-05	0	-7.35e-05
0.00011	6e-05	0.0001		-3.42783e-05	-1.08e-06	-0.000107599		-6e-05	-1.25e-05	-6.3e-05
6e-05	9e-05	2e-05		-4.54694e-05	2.82e-05	-8.83472e-05		-6e-05	0	-4.2e-05
0	3.75e-05	-6e-05		-2.82524e-05	4.14e-05	-8.5165e-05		-5e-05	-3.75e-05	-7.35e-05
-2e-05	3e-05	6e-05		-2.46876e-05	2.31e-05	-9.80365e-05		-3e-05	-3.75e-05	-6.3e-05
-6e-05	9.75e-05	3e-05		-3.21926e-05	2.03e-05	-8.0209e-05		-4e-05	-3.75e-05	-9.45e-05
0	0.000105	-1e-05		-4.70778e-05	3.28e-05	-6.18992e-05		-4e-05	-5e-05	-0.000136
2e-05	5.25e-05	6e-05		-3.9089e-05	4.73e-05	-7.24162e-05		-5e-05	-3.75e-05	-0.000136
5e-05	4.5e-05	5e-05		-2.15085e-05	1.36e-05	-9.06962e-05		-3e-05	-1.25e-05	-8.4e-05
-1e-05	9e-05	-3e-05		-3.78728e-05	1.08e-05	-9.0483e-05		-3e-05	0	-0.000105
-7e-05	6e-05	0		-4.13249e-05	-6.88e-06	-9.5661e-05		-4e-05	-2.5e-05	-6.3e-05
-0.00013	0.000105	5e-05		-5.06813e-05	-1.81e-05	-9.97341e-05		-4e-05	0	-8.4e-05
-0.0001	0.000165	3e-05		-1.87161e-05	-1.33e-05	-8.75439e-05		-6e-05	-1.25e-05	-0.000105
-1e-05	0.000135	-5e-05		-1.81131e-05	-7.16e-07	-5.25428e-05		-5e-05	2.5e-05	-8.4e-05
4e-05	4.5e-05	-3e-05		-2.59971e-05	2.63e-07	-5.33866e-05		-5e-05	6.25e-05	-9.45e-05
5e-05	6e-05	5e-05		-2.13378e-05	-1.48e-05	-6.30911e-05		-4e-05	0	-6.3e-05
-3e-05	5.25e-05	0.0001		-1.85244e-05	-5.49e-06	-7.02434e-05		-2e-05	3.75e-05	-4.2e-05
-3e-05	7.5e-05	6e-05		-5.38143e-06	6.4e-06	-6.70908e-05		-3e-05	3.75e-05	-4.2e-05
5e-05	9.75e-05	3e-05		9.9741e-06	3.51e-06	-6.55048e-05		-3e-05	2.5e-05	-4.2e-05
-1e-05	6e-05	0.00012		2.45341e-06	-7.72e-06	-5.2042e-05		-4e-05	5e-05	-3.15e-05
-1e-05	7.5e-06	0.00011		-1.00993e-06	-1.19e-05	-2.55746e-05		-3e-05	-1.25e-05	-3.15e-05
5e-05	3.75e-05	0.00016		-2.18152e-05	-3.73e-05	-4.63471e-05		-5e-05	-3.75e-05	-4.2e-05
0.00011	3e-05	0.00011		-2.04844e-05	-1.06e-05	-5.57881e-05		-4e-05	-1.25e-05	-3.15e-05
4e-05	1.5e-05	-4e-05		-2.98544e-05	1.6e-05	-5.33191e-05		-4e-05	-2.5e-05	-6.3e-05
-3e-05	4.5e-05	0		-3.47982e-05	1.58e-06	-5.62102e-05		-4e-05	-1.25e-05	-6.3e-05
-1e-05	9e-05	2e-05		-2.53538e-05	-1.16e-05	-6.98215e-05		-4e-05	1.25e-05	-4.2e-05
3e-05	9e-05	4e-05		-3.43583e-05	-1.32e-05	-7.91697e-05		-3e-05	0	-9.45e-05
8e-05	9e-05	0.0001		-4.15192e-05	-1.16e-05	-7.84124e-05		-2e-05	0	-8.4e-05
3e-05	6.75e-05	0.00012		-4.31469e-05	-1.45e-05	-6.8664e-05		-3e-05	-2.5e-05	-5.25e-05
-4e-05	5.25e-05	0.0001		-3.62899e-05	5.68e-06	-3.31554e-05		-3e-05	-0.000125	-1.05e-05
-2e-05	3e-05	0.00013		-3.93957e-05	4.26e-05	-3.07025e-05		-5e-05	-0.000113	-5.25e-05
5e-05	5.25e-05	5e-05		-3.58616e-05	6.6e-05	-5.8964e-05		-3e-05	-8.75e-05	-6.3e-05
6e-05	0.000113	2e-05		-1.86773e-05	6.76e-05	-6.17409e-05		-2e-05	1.25e-05	1.05e-05
0	9.75e-05	9e-05		-8.13532e-06	5.5e-05	-3.25956e-05		-2e-05	3.75e-05	0
4e-05	8.25e-05	5e-05		7.20186e-06	5.66e-05	-4.74122e-05		-1e-05	6.25e-05	-4.2e-05
0	8.25e-05	9e-05		-1.10368e-05	3.19e-05	-5.3877e-05		-1e-05	3.75e-05	-6.3e-05
-0.00011	0.000113	0.00016		-2.37424e-05	1.86e-05	-4.35321e-05		-1e-05	2.5e-05	-7.35e-05
-2e-05	9e-05	0.00013		-3.0177e-05	1.7e-05	-4.4481e-05		-2e-05	0	-4.2e-05
0	1.5e-05	8e-05		-3.32921e-05	-2.63e-06	-4.18374e-05		-2e-05	0	3.15e-05
3e-05	0	3e-05		-2.46019e-05	1.76e-05	-3.11062e-05		-1e-05	1.25e-05	2.1e-05
0.00013	4.5e-05	4e-05		-1.59129e-05	3.71e-05	-2.87821e-05		-1e-05	-1.25e-05	-1.05e-05
0.00014	5.25e-05	9e-05		-1.4973e-05	9.76e-06	-4.48937e-05		-2e-05	-2.5e-05	-4.2e-05
0.0001	5.25e-05	0.00015		-9.23795e-06	3.12e-05	-5.50862e-05		-3e-05	-1.25e-05	-2.1e-05
4e-05	1.5e-05	0		-8.6694e-06	4.5e-05	-3.23639e-05		-1e-05	1.25e-05	-3.15e-05
5e-05	-2.25e-05	-1e-05		-8.47099e-06	2.73e-05	-7.10781e-06		-2e-05	-1.25e-05	-2.1e-05
9e-05	-2.25e-05	-3e-05		-1.67597e-05	2.69e-05	7.04489e-07		-3e-05	-1.25e-05	-9.45e-05
0.00011	2.25e-05	1e-05		-2.32048e-05	1.43e-05	-1.93914e-05		-3e-05	5e-05	-0.000126
-1e-05	4.5e-05	8e-05		-8.62076e-06	5.7e-05	-3.43974e-05		-3e-05	2.5e-05	-3.15e-05
2e-05	4.5e-05	-2e-05		6.33105e-06	4.95e-05	-4.47183e-05		-1e-05	2.5e-05	4.2e-05
5e-05	5.25e-05	-9e-05		6.52354e-06	1.64e-05	-3.1912e-05		-3e-05	2.5e-05	0
5e-05	4.5e-05	-1e-05		1.00354e-05	1.98e-05	-3.62519e-05		-4e-05	2.5e-05	0
6e-05	4.5e-05	1e-05		-3.42573e-06	4.96e-05	-3.8009e-05		-4e-05	-1.25e-05	0
6e-05	7.5e-06	5e-05		-2.05776e-05	3.51e-05	-2.98738e-05		-1e-05	-2.5e-05	-2.1e-05
9e-05	5.25e-05	-2e-05		-2.11278e-05	4.18e-05	-6.71274e-06		-3e-05	1.25e-05	0
1e-05	0.000105	-5e-05		-1.43001e-05	5.55e-05	-2.57398e-05		-2e-05	3.75e-05	-2.1e-05
3e-05	7.5e-05	-8e-05		-1.1901e-05	2.36e-05	-6.54012e-06		-2e-05	0	-4.2e-05
8e-05	6e-05	-5e-05		-2.05718e-05	1.17e-05	-1.48323e-05		-2e-05	-5e-05	-4.2e-05
4e-05	0.000105	-2e-05		-2.18647e-05	1.13e-05	-4.66204e-05		-2e-05	-2.5e-05	1.05e-05
1e-05	0.000135	-5e-05		-1.98382e-05	1.08e-05	-4.07487e-05		-2e-05	-1.25e-05	0
6e-05	7.5e-05	6e-05		-7.11322e-06	1.75e-05	-2.2092e-05		-2e-05	-6.25e-05	1.05e-05
9e-05	3.75e-05	0.0001		4.50364e-06	4.6e-05	-1.05053e-05		0	-5e-05	2.1e-05
3e-05	-7.5e-06	-5e-05		-4.91102e-06	6.48e-05	-1.2164e-05		0	-5e-05	2.1e-05
2e-05	-3e-05	-8e-05		7.07238e-06	5.09e-05	-3.15717e-05		-1e-05	-3.75e-05	1.05e-05
2e-05	-2.25e-05	-3e-05		2.16372e-05	4.73e-05	-3.70295e-05		-1e-05	0	-2.1e-05
0	-3.75e-05	-1e-05		1.66464e-05	3.4e-05	-2.98587e-05		-3e-05	-2.5e-05	-6.3e-05
1e-05	7.5e-06	2e-05		2.43047e-06	2.78e-05	-6.81925e-06		-2e-05	0	-3.15e-05
3e-05	7.5e-06	8e-05		7.02995e-06	4.09e-05	5.21555e-06		-3e-05	1.25e-05	-5.25e-05
-1e-05	3.75e-05	4e-05		6.46287e-06	6.3e-07	1.77819e-05		-1e-05	-1.25e-05	-4.2e-05
1e-05	0.00012	-4e-05		3.68085e-06	-1.26e-05	1.92928e-05		-1e-05	-1.25e-05	-3.15e-05
-5e-05	8.25e-05	-5e-05		1.49178e-05	2.67e-05	-8.15853e-06		0	5e-05	0
7e-05	6e-05	3e-05		1.02886e-05	3.27e-05	-3.65343e-05		1e-05	3.75e-05	0
5e-05	3e-05	-0.0001		-1.72093e-06	1.49e-05	-3.39598e-05		-1e-05	-1.25e-05	-1.05e-05
9e-05	4.5e-05	-0.00012		5.08493e-06	1.39e-05	-9.49943e-06		-2e-05	0	-4.2e-05
2e-05	4.5e-05	4e-05		1.22585e-05	4.17e-05	-7.22547e-06		-1e-05	-1.25e-05	-6.3e-05
-3e-05	9.75e-05	9e-05		-2.70632e-06	3.35e-05	-1.43898e-05		0	-1.25e-05	-5.25e-05
4e-05	6e-05	0.00013		-1.50897e-05	1.64e-05	-6.89068e-06		0	1.25e-05	-4.2e-05
8e-05	6.75e-05	6e-05		-8.65773e-06	4.03e-05	3.7057e-07		-1e-05	0	-3.15e-05
6e-05	3.75e-05	-2e-05		-7.76129e-06	4.31e-05	-4.46482e-06		-2e-05	1.25e-05	-5.25e-05
0	4.5e-05	-8e-05		2.7267e-06	3.94e-05	-1.32756e-06		-2e-05	5e-05	2.1e-05
5e-05	6e-05	-6e-05		4.35857e-06	2.87e-05	9.88475e-06		-1e-05	5e-05	1.05e-05
5e-05	8.25e-05	-1e-05		1.77957e-05	3.79e-06	1.23359e-05		0	5e-05	3.15e-05
0	1.5e-05	-3e-05		6.08479e-07	4.51e-05	2.78655e-05		1e-05	-1.25e-05	2.1e-05
1e-05	6.75e-05	1e-05		-2.55977e-06	4.14e-05	2.00952e-05		0	1.25e-05	0
-1e-05	0.000105	8e-05		-1.20015e-05	5.18e-05	-1.17204e-05		-2e-05	3.75e-05	0
3e-05	0.00012	-6e-05		-5.57943e-06	5.84e-05	1.1547e-05		-2e-05	0	0
-1e-05	8.25e-05	1e-05		6.00669e-06	4.7e-05	1.69597e-05		-1e-05	1.25e-05	-4.2e-05
1e-05	5.25e-05	4e-05		5.78507e-06	1.44e-05	-2.05001e-06		0	1.25e-05	-1.05e-05
7e-05	5.25e-05	-5e-05		-3.29268e-06	1.14e-05	-2.48192e-05		0	8.75e-05	-3.15e-05
-3e-05	6e-05	-5e-05		-3.14787e-06	1.93e-05	-3.28137e-05		-1e-05	6.25e-05	-4.2e-05
-6e-05	4.5e-05	2e-05		-1.18592e-05	3.16e-05	3.83223e-06		-2e-05	1.25e-05	-2.1e-05
2e-05	3.75e-05	0		-5.44468e-06	2.79e-05	1.72597e-06		-3e-05	1.25e-05	-3.15e-05
5e-05	3.75e-05	1e-05		4.65809e-06	2.49e-05	9.68545e-06		-2e-05	2.5e-05	-1.05e-05
1e-05	4.5e-05	3e-05		1.84624e-06	2.82e-05	1.83967e-05		-1e-05	5e-05	-1.05e-05
2e-05	6e-05	0.00013		1.37913e-05	4.51e-05	3.09436e-05		-1e-05	5e-05	-3.15e-05
0	7.5e-06	0.0001		5.81152e-06	4.52e-05	2.80511e-05		-2e-05	2.5e-05	-2.1e-05
-4e-05	2.25e-05	9e-05		-5.49005e-06	3.76e-05	-7.60137e-06		-2e-05	7.5e-05	1.05e-05
1e-05	-7.5e-06	0.00014		-3.14163e-06	3.65e-05	-2.6951e-05		-3e-05	5e-05	5.25e-05
5e-05	-5.25e-05	4e-05		6.21563e-06	8.38e-06	-8.70471e-06		-2e-05	3.75e-05	-1.05e-05
8e-05	0	-5e-05		1.81543e-05	5.94e-06	-1.35483e-05		-1e-05	3.75e-05	-5.25e-05
0.00011	0.00012	-0.00014		2.04989e-05	1.25e-05	-4.13172e-06		-1e-05	0	-6.3e-05
9e-05	4.5e-05	-0.00018		1.80458e-05	-2.21e-07	-1.10982e-05		1e-05	1.25e-05	-6.3e-05
2e-05	3.75e-05	-6e-05		5.26078e-06	1.92e-05	-2.29382e-05		1e-05	3.75e-05	-5.25e-05
8e-05	5.25e-05	-1e-05		2.06725e-06	4.76e-05	-1.72778e-05		0	0.0001	-7.35e-05
0.00013	-6e-05	2e-05		-3.34129e-06	4.06e-05	-1.48508e-06		2e-05	6.25e-05	-4.2e-05
7e-05	-6e-05	0.00019		8.95864e-06	3.88e-05	1.20393e-05		1e-05	-3.75e-05	0
0.00012	-2.25e-05	0.00013		2.16262e-05	5.18e-05	1.53421e-05		0	0	-1.05e-05
9e-05	4.5e-05	-1e-05		1.21554e-05	5.32e-05	4.99723e-06		1e-05	0.000113	-2.1e-05
6e-05	6e-05	-8e-05		8.21748e-06	2.63e-05	-3.86211e-06		2e-05	0.000138	-3.15e-05
0	4.5e-05	-9e-05		7.22994e-06	7.06e-08	2.0103e-05		2e-05	0.0001	-1.05e-05
-1e-05	-7.5e-06	0		3.28948e-06	8.53e-06	2.02629e-05		2e-05	8.75e-05	0
-5e-05	-3e-05	-6e-05		1.56144e-06	-1.65e-06	9.45954e-07		0	7.5e-05	0
-1e-05	0	-9e-05		-1.27123e-05	3.96e-05	1.54017e-05		0	7.5e-05	-2.1e-05
-4e-05	3.75e-05	-3e-05		-1.16062e-06	5.06e-05	1.89532e-05		0	8.75e-05	-4.2e-05
-2e-05	6e-05	5e-05		1.90383e-06	5.32e-05	-2.98412e-06		0	7.5e-05	-4.2e-05
-4e-05	6.75e-05	2e-05		8.65652e-06	5.33e-05	4.10882e-05		0	6.25e-05	-2.1e-05
-4e-05	4.5e-05	-9e-05		-2.6708e-06	3.61e-05	4.81456e-05		1e-05	8.75e-05	-4.2e-05
-3e-05	3e-05	-1e-05		4.07927e-06	2.97e-05	1.88093e-05		0	7.5e-05	-3.15e-05
1e-05	6.75e-05	0.0001		4.55583e-06	1.95e-05	6.58868e-07		-1e-05	7.5e-05	2.1e-05
6e-05	6e-05	3e-05		1.53618e-05	2.22e-05	1.31056e-05		-1e-05	5e-05	1.05e-05
0.00011	6.75e-05	2e-05		1.91563e-05	9.43e-06	9.59936e-06		-2e-05	7.5e-05	-9.45e-05
9e-05	0.000113	-0.0001		1.29878e-05	1.27e-05	9.88487e-06		-1e-05	0.0001	-8.4e-05
4e-05	9e-05	-0.00012		1.82555e-05	2.11e-05	1.27031e-05		-1e-05	5e-05	-2.1e-05
-4e-05	9.75e-05	-6e-05		2.86049e-06	2.38e-05	8.95062e-07		0	6.25e-05	-1.05e-05
-2e-05	0.00012	-4e-05		6.28079e-06	3.73e-05	2.69554e-05		0	0.0001	-1.05e-05
-1e-05	0.000128	-3e-05		1.33893e-05	3.61e-05	3.98335e-05		0	0.0001	4.2e-05
8e-05	9.75e-05	4e-05		1.82828e-05	2.79e-06	3.58704e-05		1e-05	0.0001	3.15e-05
9e-05	7.5e-05	8e-05		3.38746e-05	2.15e-05	4.06626e-05		2e-05	0.000125	0
7e-05	1.5e-05	8e-05		2.76968e-05	2.54e-05	2.39812e-05		2e-05	3.75e-05	-1.05e-05
6e-05	8.25e-05	2e-05		3.03726e-05	-1.12e-05	2.00593e-05		1e-05	5e-05	-1.05e-05
1e-05	0.000128	0		2.86196e-05	-2.2e-05	4.09105e-05		1e-05	6.25e-05	1.05e-05
-3e-05	0.000158	2e-05		2.88338e-06	4.99e-06	3.1514e-05		-1e-05	6.25e-05	-1.05e-05
-1e-05	0.00018	-6e-05		1.25658e-05	1.08e-05	2.43558e-05		-1e-05	0.000138	0
0	0.000173	-1e-05		1.52375e-05	2.89e-05	2.70515e-05		-1e-05	0.00015	0
1e-05	9.75e-05	3e-05		1.01611e-05	1.74e-05	4.50715e-05		1e-05	0.000113	4.2e-05
-2e-05	9e-05	5e-05		-1.22557e-05	4.56e-06	4.72682e-05		1e-05	5e-05	1.05e-05
2e-05	0.000143	-1e-05		-1.83502e-06	-1.66e-05	3.84573e-05		1e-05	5e-05	-2.1e-05
0.0002	0.000128	0.0001		-5.43342e-06	1.49e-05	3.55674e-05		1e-05	2.5e-05	-4.2e-05
0.00023	7.5e-05	0.00012		4.98993e-06	2.21e-05	2.19498e-05		2e-05	2.5e-05	-3.15e-05
0.00011	4.5e-05	5e-05		3.12802e-05	1.58e-06	2.00082e-05		1e-05	-3.75e-05	-2.1e-05
0.0001	4.5e-05	-1e-05		3.46978e-05	-2.75e-07	4.82624e-05		1e-05	-2.5e-05	6.3e-05
0.00012	6e-05	1e-05		2.04083e-05	-5.34e-06	5.28132e-05		1e-05	0	9.45e-05
0	0.000135	8e-05		2.01423e-05	5.66e-06	4.18711e-05		1e-05	1.25e-05	6.3e-05
-0.0001	0.000158	-3e-05		2.79968e-05	-2.61e-06	1.91269e-05		1e-05	5e-05	3.15e-05
-6e-05	8.25e-05	-7e-05		2.92142e-05	-1.09e-05	1.85378e-05		0	0.0001	0
6e-05	7.5e-05	-0.00015		1.71536e-05	1.3e-05	2.98395e-05		-1e-05	0.0001	2.1e-05
-1e-05	8.25e-05	-0.00016		1.72733e-05	1.95e-05	3.27986e-05		-1e-05	6.25e-05	0
-3e-05	6e-05	-0.00015		2.14568e-05	1.32e-05	4.73444e-05		-1e-05	3.75e-05	-1.05e-05
2e-05	1.5e-05	-7e-05		1.45772e-05	1.53e-05	2.65198e-05		-2e-05	2.5e-05	0
6e-05	6.75e-05	-6e-05		8.8106e-06	6.42e-06	6.30722e-06		0	5e-05	2.1e-05
7e-05	8.25e-05	-1e-05		1.74396e-05	1.62e-05	3.76345e-05		1e-05	1.25e-05	4.2e-05
0.00011	6e-05	0		6.88989e-06	1.19e-05	4.5977e-05		1e-05	1.25e-05	4.2e-05
0	4.5e-05	2e-05		1.40572e-05	1.97e-05	7.24285e-05		1e-05	2.5e-05	2.1e-05
4e-05	6e-05	-6e-05		1.05326e-05	-2.05e-05	5.22532e-05		1e-05	6.25e-05	1.05e-05
3e-05	9e-05	-6e-05		1.5133e-05	-2.87e-05	6.68293e-05		1e-05	8.75e-05	7.35e-05
6e-05	9.75e-05	-0.00013		1.71593e-05	-2.14e-06	3.42819e-05		0	3.75e-05	5.25e-05
6e-05	3.75e-05	-0.00012		1.99323e-05	1.29e-05	1.65808e-05		0	1.25e-05	5.25e-05
[truncated: 51 more rows]

## Sheet: Figure 3
Figure 3a. Power Saturation parameters for spin labels in the arginine apex with RQ and RQRQ mutations							Figure 3b. EPR spectra for 285R1, RQRQ (see figure 2a for WT spectra of 285R1)
Mutant/Label Position	lipid	metal added	depth parameter (Φ)	position from lipid phosphate (Å)	No. of Power Saturation Runs			Aqueous	PC:PS+Ca2+	Spectra represent a 100 Gauss sweep of 2048 points
C2AB 285R1 RQ	Aqueous	none	-2.29, -2.26	aqueous	2			0	2.35e-05
	POPC:POPS	Ca2+	–1.78 ± 0.028	–2.3	4			0	-6.77e-05
		EGTA	–1.96 ± 0.05	–2.9	4			0	-9.93e-05
	POPC:PIP2	Ca2+	-2.13, -2.18	–5.7	2			0	-2.07e-05
		EGTA	-2.08, -2.04	–4.7	2			0	-8.93e-06
C2AB 285R1 RQRQ	Aqueous	none	-2.29, -2.24	aqueous	2			0	6.24e-05
	POPC:POPS	Ca2+	–2.17 ± 0.008	–6.2	3			0	0.000118
		EGTA	–2.19 ± 0.02	–6.4	3			0	3.71e-05
	POPC:PIP2	Ca2+	-2.23, -2.27	aqueous	2			0	1.63e-05
		EGTA	-2.25, -2.31	aqueous	2			0	8.4e-05
C2AB 350R1 RQ	Aqueous	none	-2.04, -2.11	aqueous	2			0	0.000121
	POPC:POPS	Ca2+	-1.82, -1.85	–2.6	2			0	7.13e-05
		EGTA	-1.92, -1.96	–3.5	2			0	3.47e-06
	POPC:PIP2	Ca2+	-1.64, -1.67	–1.3	2			0	-3.54e-05
		EGTA	-1.71, -1.66	–1.5	2			0	-9.33e-06
C2AB 350R1 RQRQ	Aqueous	none	-2.08, -2.07	aqueous	2			0	6.56e-05
	POPC:POPS	Ca2+	-1.93, -1.97	–3.6	2			0	8.08e-05
		EGTA	-2.00, -2.06	–4.3	2			0	9.06e-05
	POPC:PIP2	Ca2+	-1.71, -1.66	–1.5	2			0	0.000131
		EGTA	-1.68, -1.74	–1.6	2			0	8.68e-05
Depth parameters and approximate label positions obtained by progressive power saturation of the EPR spectrum.								0	0.000116
For cases where the number of power saturation runs is 3 or greater, errors in the depth parameter are based upon standard deviations								0	9.55e-05
For cases where the number of power saturation runs is 2 both values are presented								0	9.08e-05
All data points for n>2 can be found under the tab for Supplementary Figure 2.								0	0.000149
								0	0.000201
								0	0.000192
								0	0.000197
								0	0.000152
								0	9.33e-05
								0	-3.79e-05
								0	2.06e-05
								0	7.55e-05
								0	0.00013
								0	0.000151
								0	0.000173
								0	0.000177
								0	0.000151
								0	9.19e-05
								0	9.61e-05
								0	1.36e-05
								0	-5.68e-06
								0	-2.86e-05
								9.18919e-05	6.41e-05
								0.000114911	0.000115
								8.88214e-05	0.000184
								4.63593e-05	0.000176
								6.93638e-05	0.000153
								1.37976e-05	9.94e-05
								1.7151e-05	0.000161
								-2.20568e-05	0.000104
								-7.43636e-05	0.000106
								3.70036e-05	0.000217
								8.28946e-05	0.000147
								5.34888e-05	8.43e-05
								8.30024e-05	0.000135
								8.95965e-05	0.000141
								9.94595e-05	7.12e-05
								-5.25738e-06	1.92e-05
								-4.77809e-05	-1.29e-05
								-2.48374e-05	3.27e-05
								-1.17193e-05	-1.74e-05
								4.66785e-06	3.9e-05
								5.70598e-05	0.000106
								7.96634e-06	0.000154
								3.74343e-05	0.000194
								7.34448e-05	0.000118
								6.68943e-05	4.99e-05
								1.77829e-05	7.2e-05
								4.06858e-05	5.61e-05
								1.38618e-06	9.07e-05
								1.44595e-05	8.38e-05
								-1.17546e-05	5.35e-05
								-4.77938e-05	5.74e-05
								-4.12808e-05	-1.64e-05
								-3.80456e-05	9.78e-05
								-1.51735e-05	0.000114
								-1.1947e-05	0.000104
								1.09588e-06	0.000129
								1.41345e-05	8.99e-05
								4.35368e-05	0.000123
								0.000144954	3.26e-05
								0.000157979	1.66e-05
								0.000125171	2.22e-05
								0.000125094	0.0001
								0.000128286	0.000113
								9.87393e-05	0.000119
								5.282e-05	0.000108
								1.99908e-05	8.84e-05
								-9.5689e-06	7.28e-06
								1.65181e-05	1.11e-05
								-2.6144e-05	6.01e-05
								-7.20839e-05	9.46e-05
								1.29154e-05	7.67e-05
								4.22598e-05	-2.25e-05
								3.23173e-05	4.99e-05
								2.23708e-05	7.35e-05
								-1.04947e-05	7.91e-05
								4.17488e-05	0.000191
								6.77998e-05	0.000195
								9.38469e-05	0.000228
								0.000113343	0.000152
								0.000116467	2.55e-05
								4.10216e-05	3.1e-05
								1.14024e-05	-4.12e-05
								3.0883e-05	-3.21e-05
								4.38126e-05	4.03e-05
								0.000109116	3.67e-05
								7.2934e-05	0.000116
								-3.19965e-05	0.000122
								1.36538e-05	0.000149
								0.000134593	0.000125
								0.000114764	0.000118
								1.63656e-05	0.000102
								2.27181e-05	0.000167
								8.79914e-05	0.000104
								0.000104157	7.5e-05
								6.79424e-05	7.68e-05
								-4.28551e-06	3.35e-05
								-1.75926e-05	-9.12e-05
								4.76625e-05	-6.96e-05
								5.07163e-05	-9.16e-07
								7.99549e-05	5.69e-05
								8.30015e-05	7.31e-05
								-6.78135e-05	9.29e-05
								6.97553e-07	0.000106
								3.9743e-05	-8.35e-06
								-4.5611e-05	2.05e-05
								-1.31196e-05	0.000188
								5.86513e-05	0.000102
								0.000136966	3.65e-05
								9.08811e-05	-3.58e-05
								4.80666e-05	-5.76e-05
								4.45318e-05	6.88e-05
								1.48049e-05	0.000105
								3.41783e-05	0.000107
								6.33691e-05	7.02e-06
								6.96416e-05	3.94e-05
								6.93636e-05	5.56e-05
								6.88456e-06	3.55e-05
								-2.61356e-05	4.08e-05
								-5.26119e-05	7.32e-05
								4.85781e-05	2.79e-05
								3.19163e-05	2.95e-05
								8.704e-06	0.000134
								8.04223e-05	0.000107
								8.99395e-05	3.62e-05
								-1.1848e-05	1.44e-05
								2.71253e-05	3.35e-06
								3.99068e-05	-2.76e-05
								-1.93336e-05	4.99e-05
								-1.96525e-05	4.97e-05
								2.94051e-06	-4.68e-06
								-1.04788e-05	-6.63e-05
								-4.25966e-06	3.28e-05
								-3.40529e-05	1.81e-05
								-1.8019e-05	0.000112
								-2.4903e-05	6.1e-05
								-1.54221e-05	8.07e-05
								-4.85008e-05	0.000174
								-5.53935e-05	6.57e-05
								6.53801e-05	4.2e-05
								5.5208e-05	-1.43e-05
								-1.38914e-05	0.000126
								-5.02579e-05	0.000198
								8.30656e-06	0.000178
								-8.42406e-06	0.000106
								-4.15254e-05	1.14e-05
								8.57758e-05	7.47e-06
								6.24898e-05	-5.07e-05
								5.22953e-05	-2.93e-05
								1.59094e-05	5.89e-05
								-2.04791e-05	0.000129
								-3.06818e-05	0.00012
								1.14901e-05	0.000119
								7.65745e-05	0.000103
								-8.92835e-06	0.000108
								-9.3208e-06	5.52e-05
								-9.71585e-06	2.77e-05
								-6.24908e-05	1.65e-05
								1.24014e-05	-1.91e-06
								2.50929e-05	-2.4e-05
								6.0697e-05	2.08e-05
								7.01099e-05	2.23e-05
								3.36904e-05	5.62e-05
								0.000102023	0.000152
								0.000101607	0.000115
								5.20861e-05	0.000109
								-3.3447e-05	3.48e-05
								-2.40488e-05	6.87e-05
								3.44508e-05	3.04e-05
								5.03913e-05	-2.96e-05
								4.01409e-05	-7.16e-05
								2.66146e-05	-6.3e-05
								-3.92913e-05	-1.1e-05
								1.26494e-05	-1.87e-05
								2.85784e-05	-1.55e-05
								1.83164e-05	2.14e-06
								5.06088e-05	-6.33e-05
								-5.48778e-06	-5.55e-07
								3.33473e-05	6.95e-05
								6.23593e-05	0.000143
								6.25615e-06	0.00026
								-7.29266e-06	0.000162
								5.77223e-05	8.21e-05
								6.70841e-05	9.61e-05
								7.69883e-06	0.00013
								-2.87735e-05	9.87e-05
								-3.25123e-05	4.4e-05
								-3.6253e-05	-5.22e-05
								-4.6543e-05	-7.8e-05
								-3.71936e-05	-4.96e-05
								8.16319e-06	-2.48e-05
								3.06029e-05	-2.89e-05
								6.94085e-05	-5.65e-05
								1.6552e-05	-8.24e-06
								-2.9712e-07	2.02e-05
								-6.95254e-05	8.11e-05
								-2.7454e-05	6.79e-05
								8.06834e-06	-6.63e-05
								-1.53356e-05	-5.43e-06
								-2.56471e-05	0.000113
								-6.2149e-05	6.94e-05
								-2.99078e-05	9.05e-05
								8.87894e-06	0.000151
								-9.63736e-05	0.000117
								-9.03263e-05	1.12e-05
								-2.20828e-05	6.12e-05
								-3.89541e-05	6.43e-05
								-7.87421e-05	7.46e-05
								-5.30603e-05	3.24e-05
								4.7912e-05	6.8e-05
								6.04961e-05	-3.92e-05
								2.07013e-05	-2.71e-05
								-9.27441e-06	-5.99e-06
								-1.30631e-05	1.69e-05
								-8.2325e-05	9.1e-06
								-0.000118853	-4.21e-05
								-9.64576e-05	3.14e-05
								-5.11491e-05	7.06e-05
								2.362e-05	3.92e-05
								-1.61875e-05	9.73e-06
								-6.90909e-05	1.9e-06
								-4.14695e-06	-2.58e-05
								1.16918e-05	-1.02e-05
								-8.48019e-06	-5.59e-05
								4.00914e-05	-5.3e-05
								-3.57343e-05	-0.000111
								-1.33541e-05	-5.41e-06
								2.86661e-05	-7.29e-05
								-4.38901e-05	-3.2e-05
								-8.37121e-05	-9.4e-05
								-5.47903e-05	-1.16e-05
								-4.55111e-05	1.13e-05
								-3.49768e-06	-1.28e-05
								-3.02305e-05	-2.61e-05
								-4.58751e-06	-7.37e-05
								-7.06059e-05	-0.000152
								-7.44275e-05	-6.24e-05
								-2.91468e-05	1.79e-07
								-6.2433e-05	-1.49e-05
								-3.6796e-05	5.67e-05
								-3.08018e-05	2.71e-05
								-4.77236e-05	-2.23e-05
								-2.86374e-05	6.19e-05
								-3.24673e-05	0.000112
								-1.33833e-05	7.68e-05
								-5.64981e-05	4.36e-05
								-8.97935e-05	6.28e-05
								4.57956e-06	6.58e-05
								-6.80008e-05	-2.17e-05
								-0.000101299	-0.000131
								-0.00010841	-0.000101
								-6.96919e-05	-6.71e-05
								-5.06161e-05	4.5e-06
								-9.04656e-05	7.97e-05
								7.17413e-06	-6.19e-05
								-4.2498e-05	-6.99e-05
								-7.25296e-05	1.25e-05
								-2.07226e-05	-8.39e-05
								-9.00389e-05	-0.000115
								-7.09694e-05	-7.45e-05
								-2.79715e-06	7.92e-06
								-4.26538e-05	5.4e-06
								-4.97754e-05	-6.22e-05
								-3.39828e-05	-0.000117
								-3.12851e-05	3.25e-06
								4.14741e-06	8.93e-05
								3.30321e-05	4.16e-05
								5.20954e-05	-2.78e-05
								-4.66909e-05	-8.27e-05
								-4.72705e-05	-0.000111
								-0.000149331	-2.9e-06
								-0.000113903	-7.24e-06
								-4.24661e-05	-3.51e-05
								-8.88784e-05	-0.000101
								-7.30933e-05	-5.83e-06
								-5.40353e-05	1.51e-05
								-2.24195e-06	-0.000119
								-4.53829e-05	-7.49e-05
								-5.90623e-05	-1.42e-05
								-3.997e-06	-6.37e-05
								-6.35074e-05	-0.000158
								4.65118e-06	-9.96e-05
								-1.55773e-05	-5.15e-05
								1.32975e-05	-4.32e-05
								-3.65826e-06	-8.92e-05
								-2.71616e-05	-9.53e-05
								1.48063e-05	-6.18e-05
								3.71323e-05	-8.42e-05
								6.6005e-05	-6.87e-05
								5.23209e-05	2.45e-05
								-2.35615e-05	-7.74e-05
								-1.43311e-05	-9.99e-05
								-0.000109856	-5.37e-05
								-6.13429e-05	4.5e-05
								-4.88399e-05	-1.72e-05
								-6.90728e-05	-4.33e-05
								-1.07401e-05	-7.3e-05
								-2.44264e-05	-8.46e-05
								-2.50185e-05	-0.000205
								-5.83465e-05	-0.000117
								-9.16748e-05	-0.000128
								-8.24466e-05	-0.000104
								-3.39358e-05	-2.34e-05
								-3.45286e-05	-4.22e-05
								-2.85744e-05	-6.83e-05
								-1.93466e-05	-4.08e-07
								-2.97605e-05	1.51e-05
								-3.69008e-05	-3.45e-05
								-7.35033e-05	-3.71e-05
								-5.35128e-06	-7.12e-06
								-4.19538e-05	-6.75e-05
								-0.000111292	-3.94e-05
								-4.31399e-05	3.39e-05
								8.64428e-06	-1.57e-05
								5.38814e-05	-4.35e-05
								5.0015e-05	-6.6e-05
								4.94223e-05	-4.51e-05
								2.59146e-05	2.9e-06
								3.84165e-05	-6.65e-05
								-3.74681e-05	-6.01e-05
								-6.75224e-05	-9.52e-05
								-9.10294e-05	-0.000165
								-4.5791e-05	-0.000183
								-7.25711e-05	-0.000121
								-7.64359e-05	-0.000124
								-8.2818e-06	7.47e-06
								-6.77969e-05	3.07e-06
								-5.5293e-05	-7.72e-05
								-3.50584e-06	-5.99e-05
								-2.04635e-05	-2.28e-05
								-4.06944e-05	-5.79e-05
								-0.000116576	-7.13e-05
								-0.000130259	-8.86e-06
								-0.000117753	-1.33e-05
								-0.000131435	-1.04e-05
								-0.000213861	-2.39e-05
								-0.000175165	-3.73e-05
								-0.000107007	-5.62e-05
								-4.86686e-05	-4.43e-05
								-6.23485e-05	2.36e-05
								-7.93014e-05	2.28e-05
								-0.000109348	-8.1e-05
								-0.00013612	-0.000138
								-0.000113789	-2.29e-05
								-4.89001e-05	-2.73e-05
								-1.67465e-05	2.61e-05
								-6.31581e-05	5.44e-06
								-9.97484e-05	-3.69e-05
								-0.000133065	-0.000115
								-0.000143465	-0.000114
								-0.000160411	-5.73e-05
								-7.58768e-05	2.86e-05
								4.4668e-05	3.15e-05
								6.37328e-05	-4.34e-05
								2.06003e-05	-1.35e-05
								-2.5805e-05	-7.57e-05
								-6.73803e-06	-0.000125
								-7.31166e-06	-7e-05
								2.48513e-05	2.14e-05
								3.41e-05	4.23e-05
								-4.17634e-05	-1.81e-05
								-8.48901e-05	-6.26e-06
								-3.96294e-05	3.45e-05
								2.52738e-05	1.03e-05
								-1.13032e-05	-2.12e-05
								-1.18698e-05	-2.38e-05
								-3.8624e-05	-2.46e-05
								-4.90094e-05	-4.52e-05
								-9.54031e-05	-2.43e-05
								-9.92394e-05	-1.97e-05
								-0.000119443	-9.27e-05
								-9.7088e-05	-3.75e-05
								-1.58081e-05	5.13e-06
								-7.20174e-05	-1.19e-05
								-0.000134773	-6.32e-05
								-0.00010914	-0.000107
								-0.000129338	-0.000175
								-0.000106976	-0.000252
								-7.80666e-05	-0.000144
								-1.96939e-05	-1.28e-05
								-9.55366e-05	-9.67e-05
								-7.9718e-05	-0.00013
								-4.75303e-05	-0.000147
								5.01303e-05	-6.46e-05
								1.6849e-05	-3.29e-05
								-7.53554e-05	-9.51e-05
								-6.93511e-05	-4.7e-05
								-1.14769e-06	-6.22e-06
								-3.44238e-05	-1.6e-05
								-9.71606e-05	-4.02e-05
								-9.76983e-05	-1.57e-05
								-0.000101508	2.88e-05
								-3.00241e-05	-2.62e-05
								-5.67463e-05	1.64e-05
								-8.67404e-05	1.75e-05
								-0.00015929	-0.000124
								-5.50641e-05	-0.000186
								-6.86861e-05	-0.000126
								-3.975e-05	-2.52e-05
								-9.91989e-05	5e-05
								-6.0439e-05	8.36e-05
								-9.04228e-05	4.31e-05
								-6.4754e-05	-5.34e-05
								-1.61688e-05	-0.000164
								-3.59113e-06	-9.46e-05
								-6.63043e-05	-7e-05
								-9.62799e-05	-7.43e-05
								-9.35181e-05	-3.53e-05
								3.69148e-05	-9.74e-05
								-2.57916e-05	-0.000105
								-1.97513e-05	-8.49e-06
								8.44981e-05	-0.000134
								9.05419e-05	-7.86e-05
								5.07574e-05	-7.75e-05
								1.42483e-05	-0.000129
								-3.53534e-05	-7.88e-05
								-8.16796e-05	-1.81e-05
								-7.23534e-05	5.35e-05
								-4.66573e-05	9.42e-06
								-6.02423e-05	-5.81e-05
								-0.000109835	-2.09e-05
								-0.00012669	6.52e-05
								-6.49766e-05	-1.86e-05
								-4.25448e-05	-8.79e-05
								-1.02902e-05	-0.000193
								5.59846e-06	-0.000109
								-0.000119275	-9.18e-05
								-0.000139391	-9.24e-05
								-0.000107129	-0.000178
								-0.000101053	-0.000108
								-4.9145e-05	1.58e-05
								6.0387e-06	-3.73e-05
								0.000113602	1.09e-05
								1.8205e-05	-7.85e-06
								-4.44539e-05	-8.8e-05
								4.67475e-05	-7.78e-05
								9.2121e-05	-5.13e-05
								0.000150591	-0.000117
								6.17521e-05	-0.000152
								-5.98203e-05	-0.00018
								-9.30039e-05	-7.2e-05
								1.13049e-05	-4.73e-05
								6.97859e-05	9.9e-06
								8.89863e-05	3.1e-05
								1.32551e-05	-5.64e-05
								-2.31908e-05	-2.45e-05
								2.56359e-06	-7.03e-06
								4.14146e-05	-4.74e-05
								3.11643e-05	-0.00014
								-4.12816e-05	-9.74e-05
								-4.17065e-05	2.85e-05
								4.27598e-07	-4.44e-05
								3.27434e-05	-0.000117
								9.12501e-05	-9.07e-05
								6.79199e-05	-2.27e-05
								3.14979e-05	-6.3e-05
								3.10876e-05	-5.27e-05
								3.39535e-05	4.61e-05
								8.2652e-05	3.28e-05
								4.624e-05	2.14e-05
								3.92928e-05	1.36e-05
								3.88951e-05	-0.000104
								-1.06037e-05	-8.69e-05
								-3.39113e-05	-4.77e-05
								1.48023e-05	7.78e-06
								9.29805e-05	1.08e-05
								8.60484e-05	4.64e-05
								0.000164231	6.21e-05
								0.000186766	5.98e-05
								0.0001602	0.000142
								7.47124e-05	0.000145
								7.10663e-05	8.89e-05
								2.4866e-05	5.05e-05
								9.32435e-05	0.000138
								6.66898e-05	0.000109
								0.000115431	5.79e-05
								7.57876e-05	-2.57e-05
								6.56091e-05	-6.96e-05
								0.000140546	-8.27e-05
								0.000133646	-5.79e-05
								9.72865e-05	-1.14e-05
								2.49199e-05	2.54e-06
								0.000106414	2.55e-05
								0.000148628	3.23e-05
								0.000135193	4.81e-05
								4.64676e-05	6.93e-05
								7.88676e-05	6.16e-05
								0.000107997	8.64e-05
								0.000127308	-8.04e-06
								0.000113884	-3.38e-05
								0.000107011	-4.87e-05
								0.0001918	0.000113
								5.72628e-05	0.000136
								0.000106048	0.000201
								4.68068e-05	0.000155
								9.23229e-05	0.00016
								0.000111653	0.000142
								0.000176815	0.000158
								0.000176509	0.000195
								0.000133648	0.000186
								5.80529e-05	0.000162
								5.44796e-05	6.71e-07
								3.12673e-05	5.99e-05
								5.38874e-05	0.000153
								0.000138708	0.000216
								0.000197343	0.000147
								0.000216695	7.27e-05
								0.000232778	4.7e-05
								0.000216126	3.21e-05
								0.000238761	9.68e-05
								0.000225389	0.000116
								0.000215291	0.000157
								0.000218291	0.000114
								0.000247483	0.000153
								0.000188289	0.000265
								0.000184748	0.000149
								0.000161569	0.000103
								0.000167854	0.000115
								0.000223245	0.000187
								0.000229534	0.000106
								0.000206364	0.000143
								0.000225753	0.000188
								0.000209134	0.000125
								0.000251443	0.000113
								0.000238101	0.00012
								0.000201849	0.000151
								0.000188513	0.000244
								0.000227556	0.000177
								0.000256781	0.000122
								0.000246726	3e-05
								0.000177749	3.69e-05
								0.000200434	7.46e-05
								0.000239489	0.00011
								0.00023599	0.000173
								0.000229219	0.000139
								0.000238819	0.000104
								0.000323713	0.000189
								0.000297308	0.000167
								0.000306914	0.000123
								0.000309975	0.000101
								0.000267209	7.91e-05
								0.000283369	5.35e-05
								0.000332268	0.000172
								0.000276414	0.000295
								0.000263119	0.000242
								0.000259646	0.00017
								0.000324921	0.000213
								0.000380378	0.00027
								0.000409648	0.00023
								0.000455288	0.000143
								0.000389628	0.000116
								0.000363254	0.00019
								0.000425269	0.000215
								0.000320333	0.000193
								0.000369258	0.000202
								0.000385449	0.0002
								0.00042783	0.000221
								0.000440753	0.000235
								0.000388205	0.000188
								0.000374943	0.000165
								0.000400965	0.000152
								0.000453178	0.000251
								0.000528309	0.000379
								0.000515055	0.000353
								0.000514898	0.000277
								0.00053111	0.000187
								0.00053423	0.000205
								0.000501344	0.0003
								0.000497921	0.000289
								0.000501048	0.000249
								0.000559828	0.000227
								0.000625156	0.000278
								0.000634838	0.000249
								0.000677255	0.000218
								0.000729496	0.000299
								0.00065407	0.00036
								0.000693221	0.000429
								0.000679996	0.000427
								0.000696238	0.000349
								0.000745215	0.000294
								0.000745091	0.000193
								0.000735149	0.000254
								0.000761219	0.000344
								0.000725091	0.0004
								0.000803543	0.000313
								0.000836165	0.000395
								0.000839328	0.000476
								0.000862133	0.000306
								0.000832564	0.000286
								0.000839006	0.000345
								0.00102	0.000403
								0.000979566	0.000443
								0.000986014	0.000423
								0.000969549	0.00041
								0.000989096	0.000453
								0.00108	0.000449
								0.00111	0.000424
								0.00118	0.000492
								0.00122	0.000626
								0.0012	0.000693
								0.00133	0.000611
								0.00139	0.000572
								0.00133	0.000535
								0.00134	0.000645
								0.00136	0.000689
								0.00137	0.000727
								0.00141	0.000799
								0.0015	0.000831
								0.00158	0.000797
								0.00162	0.000733
								0.00156	0.000762
								0.00162	0.00067
								0.00171	0.000699
								0.00168	0.000771
								0.00173	0.000818
								0.00179	0.000827
								0.00179	0.000827
								0.00185	0.00082
								0.00186	0.000874
								0.00193	0.000901
								0.00195	0.000957
								0.00199	0.00102
								0.00205	0.00111
								0.00201	0.00109
								0.00213	0.00113
								0.00226	0.00105
								0.00225	0.00112
								0.00224	0.00113
								0.00234	0.0011
								0.00243	0.00114
								0.00249	0.0012
								0.0025	0.00118
								0.00252	0.00133
								0.00256	0.00143
								0.00261	0.00139
								0.00261	0.00142
								0.00255	0.00144
								0.00254	0.00141
								0.00264	0.00142
								0.00273	0.0015
								0.00267	0.00155
								0.00274	0.00171
								0.00269	0.00168
								0.00271	0.00174
								0.00278	0.00187
								0.00276	0.00185
								0.00276	0.00182
								0.00284	0.00182
								0.00293	0.00184
								0.00289	0.00189
								0.00285	0.00197
								0.00285	0.00212
								0.00279	0.00215
								0.00284	0.00227
								0.00279	0.0023
								0.00271	0.00228
								0.00276	0.00222
								0.00281	0.00221
								0.00278	0.0022
								0.00275	0.0023
								0.00269	0.00241
								0.00266	0.00237
								0.00266	0.00242
								0.00269	0.00239
								0.00269	0.00244
								0.0026	0.00255
								0.00256	0.00261
								0.00258	0.00256
								0.00259	0.00253
								0.00267	0.00255
								0.00264	0.00251
								0.0026	0.0026
								0.0027	0.00266
								0.00264	0.00264
								0.00251	0.00271
								0.00248	0.00274
								0.00251	0.00271
								0.00255	0.00271
								0.00263	0.0027
								0.00263	0.00272
								0.00261	0.00273
								0.00266	0.00271
								0.00261	0.00265
								0.00259	0.00263
								0.00259	0.00256
								0.00265	0.00262
								0.00273	0.00255
								0.00266	0.00252
								0.00266	0.00251
								0.00275	0.0025
								0.0028	0.00245
								0.0028	0.0025
								0.00289	0.00262
								0.00293	0.00266
								0.00298	0.00256
								0.00296	0.00254
								0.00298	0.00259
								0.00305	0.00261
								0.00308	0.0026
								0.00314	0.00256
								0.00325	0.00252
								0.00336	0.00245
								0.0034	0.00245
								0.00346	0.00244
								0.00346	0.00241
								0.00352	0.00248
								0.00359	0.00241
								0.00364	0.00234
								0.00356	0.00238
								0.00356	0.00252
								0.0036	0.00257
								0.00356	0.00254
								0.00351	0.00245
								0.00346	0.00248
								0.00341	0.00256
								0.0033	0.00267
								0.00323	0.00266
								0.00316	0.00255
								0.00304	0.00261
								0.0029	0.00272
								0.00265	0.00277
								0.00248	0.00283
								0.0024	0.00282
								0.00221	0.0029
								0.002	0.00308
								0.00174	0.00314
								0.00158	0.00309
								0.00133	0.00316
								0.00107	0.00321
								0.000865754	0.00319
								0.000610563	0.00331
								0.000260439	0.00342
								-2.42119e-05	0.00339
								-0.000240116	0.00341
								-0.000528038	0.00349
								-0.000757033	0.0034
								-0.000963111	0.00345
								-0.00133	0.00356
								-0.00154	0.00349
								-0.00184	0.00336
								-0.00206	0.00332
								-0.00226	0.00327
								-0.00256	0.00326
								-0.00291	0.00328
								-0.00319	0.00314
								-0.0034	0.003
								-0.0036	0.00283
								-0.00384	0.00263
								-0.00401	0.00251
								-0.00419	0.00248
								-0.00434	0.00219
								-0.00456	0.00197
								-0.0048	0.00168
								-0.00498	0.00154
								-0.0051	0.00133
								-0.00515	0.00106
								-0.00532	0.000807
								-0.00543	0.000528
								-0.00555	0.000288
								-0.00565	-6.63e-05
								-0.00575	-0.000355
								-0.00577	-0.000707
								-0.00581	-0.000907
								-0.00586	-0.00106
								-0.00596	-0.00144
								-0.00599	-0.00176
								-0.00594	-0.00194
								-0.00584	-0.00231
								-0.00589	-0.00265
								-0.0059	-0.00285
								-0.00594	-0.003
								-0.00583	-0.00326
								-0.00581	-0.00343
								-0.00575	-0.00359
								-0.00561	-0.00385
								-0.00561	-0.00403
								-0.00551	-0.00424
								-0.0054	-0.00447
								-0.00536	-0.00474
								-0.00524	-0.00486
								-0.00517	-0.00504
								-0.00507	-0.0052
								-0.00495	-0.00526
								-0.00486	-0.00532
								-0.00476	-0.00549
								-0.0046	-0.00565
								-0.00449	-0.00563
								-0.00439	-0.0056
								-0.00431	-0.00568
								-0.00424	-0.0058
								-0.0042	-0.00584
								-0.00416	-0.00597
								-0.00401	-0.00596
								-0.00384	-0.00601
								-0.00369	-0.00595
								-0.00364	-0.00596
								-0.00352	-0.00601
								-0.0034	-0.00609
								-0.00331	-0.00598
								-0.00325	-0.00584
								-0.00315	-0.00574
								-0.00308	-0.00568
								-0.00304	-0.0056
								-0.00299	-0.00552
								-0.00289	-0.00549
								-0.00278	-0.00538
								-0.00278	-0.0053
								-0.00266	-0.0053
								-0.00254	-0.00528
								-0.00252	-0.00506
								-0.00246	-0.00485
								-0.00244	-0.0048
								-0.00237	-0.0048
								-0.00232	-0.00465
								-0.00226	-0.0045
								-0.00224	-0.00439
								-0.00217	-0.00428
								-0.00208	-0.00428
								-0.00198	-0.00411
								-0.00199	-0.00402
								-0.00199	-0.00396
								-0.00185	-0.00383
								-0.00185	-0.00381
								-0.00185	-0.00372
								-0.0018	-0.00373
								-0.00184	-0.00365
								-0.00187	-0.00352
								-0.00179	-0.00343
								-0.0018	-0.00347
								-0.00171	-0.00334
								-0.00164	-0.00316
								-0.00155	-0.00305
								-0.00154	-0.00298
								-0.00155	-0.00303
								-0.00148	-0.00294
								-0.00146	-0.00285
								-0.00146	-0.00261
								-0.00148	-0.00253
								-0.00141	-0.00243
								-0.00131	-0.00251
								-0.0013	-0.00246
								-0.00126	-0.0024
								-0.0013	-0.00246
								-0.00135	-0.00233
								-0.00129	-0.00216
								-0.00125	-0.00213
								-0.00129	-0.00215
								-0.00119	-0.00208
								-0.00112	-0.00202
								-0.0011	-0.00194
								-0.00109	-0.00191
								-0.00112	-0.00188
								-0.00104	-0.00194
								-0.000968108	-0.00179
								-0.000954704	-0.00166
								-0.000954394	-0.00166
								-0.000940989	-0.00172
								-0.000911214	-0.00179
								-0.000868345	-0.00175
								-0.000792738	-0.0016
								-0.000766234	-0.00163
								-0.000700446	-0.00163
								-0.00067394	-0.00164
								-0.000667075	-0.00163
								-0.000715859	-0.00154
								-0.00068935	-0.00155
								-0.000731584	-0.00161
								-0.000741083	-0.00161
								-0.000701476	-0.0015
								-0.000616039	-0.00146
								-0.000625534	-0.00139
								-0.000520453	-0.00138
								-0.000546313	-0.00125
								-0.000516523	-0.00127
								-0.00047691	-0.00122
								-0.0004864	-0.00116
								-0.00042387	-0.00118
								-0.000403896	-0.00114
								-0.000387194	-0.00107
								-0.000409775	-0.00107
								-0.00042908	-0.0011
								-0.000373093	-0.00103
								-0.000398944	-0.00112
								-0.000408426	-0.00113
								-0.000358983	-0.000973
								-0.00023752	-0.000902
								-0.000247	-0.000938
								-0.000168091	-0.00093
								-0.000157928	-0.000895
								-0.000190319	-0.000943
								-0.000147416	-0.000945
								-0.000196174	-0.000971
								-0.000166365	-0.000907
								-0.000179111	-0.000901
								-0.000182036	-0.000821
								-0.000158771	-0.000714
								-0.000178061	-0.000611
								-7.95025e-05	-0.000652
								-3.33198e-05	-0.000662
								-6.24284e-05	-0.000653
								-0.000130819	-0.000594
								-8.79071e-05	-0.000516
								-7.1183e-05	-0.000483
								-7.08258e-05	-0.000504
								-4.99623e-06	-0.00054
								1.90989e-06	-0.000479
								2.26973e-06	-0.000557
								0.000117206	-0.000536
								0.000117567	-0.000454
								0.000131024	-0.00041
								0.000101925	-0.000397
								0.000128478	-0.000351
								0.0001714	-0.000295
								0.000168491	-0.000296
								0.000106661	-0.000209
								0.000175774	-0.000226
								0.000205604	-0.000246
								0.00016669	-0.000187
								0.000134325	-0.000147
								0.000232904	-0.000188
								0.00034785	-0.000144
								0.000374411	-0.000161
								0.000335503	-0.000146
								0.000335876	-3.92e-05
								0.000326431	-5.49e-05
								0.000300618	-0.000118
								0.000340278	-6.64e-05
								0.000337381	4.26e-05
								0.000399958	0.000105
								0.000436346	7.27e-05
								0.000548028	-4.96e-05
								0.000561503	8.83e-05
								0.00054879	0.000109
								0.000585183	4.61e-05
								0.000569198	2.14e-05
								0.000615411	2.92e-05
								0.000638711	0.000127
								0.0006882	0.000112
								0.000688586	0.000132
								0.000698794	0.000185
								0.000774474	0.000121
								0.000853428	9.79e-05
								0.00088328	0.000192
								0.000880396	0.000334
								0.000825136	0.000316
								0.000976111	0.000332
								0.00102	0.000307
								0.00108	0.000282
								0.0011	0.000328
								0.00106	0.00041
								0.00114	0.000634
								0.0012	0.000613
								0.00121	0.000601
								0.00129	0.000665
								0.00133	0.000724
								0.00131	0.000699
								0.00133	0.000676
								0.00143	0.000633
								0.00156	0.000659
								0.00156	0.000759
								0.00156	0.000747
								0.00171	0.000775
								0.00175	0.00083
								0.00181	0.000818
								0.00189	0.000809
								0.00187	0.000823
								0.00194	0.00089
								0.00198	0.00101
								0.00201	0.00109
								0.00205	0.000979
								0.00202	0.00102
								0.00201	0.00105
								0.002	0.0012
								0.00209	0.0012
								0.0022	0.00124
								0.00234	0.00136
								0.00237	0.00135
								0.0024	0.00128
								0.00244	0.00135
								0.00241	0.00145
								0.00249	0.00162
								0.00259	0.00166
								0.00256	0.00162
								0.0026	0.00166
								0.00274	0.00173
								0.00269	0.00184
								0.00269	0.00185
								0.00281	0.00194
								0.00294	0.00191
								0.003	0.00199
								0.00311	0.00193
								0.00328	0.00196
								0.00329	0.00209
								0.00336	0.00217
								0.00354	0.00234
								0.0036	0.00235
								0.00373	0.00238
								0.00391	0.00237
								0.00413	0.00237
								0.0043	0.00238
								0.00449	0.00254
								0.00468	0.00257
								0.00486	0.0026
								0.00513	0.00253
								0.00536	0.00261
								0.00562	0.0027
								0.0059	0.00272
								0.00616	0.0027
								0.00656	0.00274
								0.00689	0.0027
								0.00721	0.00276
								0.00752	0.0029
								0.00785	0.00308
								0.00825	0.00319
								0.00871	0.00322
								0.00918	0.00337
								0.00959	0.00338
								0.01002	0.00338
								0.01044	0.00355
								0.01084	0.00358
								0.01135	0.00363
								0.01184	0.00372
								0.01235	0.00385
								0.01281	0.00398
								0.01334	0.00408
								0.01383	0.00425
								0.01432	0.00452
								0.0147	0.00458
								0.01511	0.00475
								0.01541	0.0049
								0.0156	0.00519
								0.0158	0.00545
								0.01613	0.00563
								0.01642	0.00583
								0.01648	0.00613
								0.01639	0.0064
								0.01635	0.00674
								0.01616	0.00703
								0.01593	0.00734
								0.0156	0.00772
								0.01513	0.00811
								0.01456	0.00843
								0.01383	0.00881
								0.01314	0.00925
								0.01223	0.0097
								0.01126	0.0102
								0.01019	0.0106
								0.00909	0.011
								0.00788	0.0113
								0.00671	0.0119
								0.00541	0.0124
								0.00407	0.0128
								0.00264	0.0133
								0.00119	0.0137
								-0.000175726	0.0143
								-0.00151	0.0148
								-0.00281	0.0152
								-0.00414	0.0155
								-0.00547	0.0157
								-0.00673	0.0159
								-0.00788	0.0162
								-0.00895	0.0163
								-0.00997	0.0163
								-0.01091	0.0163
								-0.0117	0.0163
								-0.01246	0.016
								-0.01316	0.0158
								-0.01364	0.0155
								-0.01408	0.015
								-0.01451	0.0144
								-0.01479	0.0137
								-0.01504	0.0128
								-0.01511	0.0119
								-0.01504	0.011
								-0.01491	0.00991
								-0.01483	0.00876
								-0.01473	0.00765
								-0.01463	0.00631
								-0.01432	0.00495
								-0.014	0.00373
								-0.01369	0.00245
								-0.01339	0.00105
								-0.01303	-0.000416
								-0.01266	-0.00184
								-0.01232	-0.00319
								-0.01195	-0.00452
								-0.01154	-0.00581
								-0.01109	-0.007
								-0.01063	-0.00817
								-0.01033	-0.00924
								-0.01	-0.0102
								-0.0096	-0.0111
								-0.00919	-0.0118
								-0.00882	-0.0127
								-0.00845	-0.0133
								-0.00809	-0.0138
								-0.00784	-0.0142
								-0.00754	-0.0146
								-0.00714	-0.0149
								-0.00686	-0.015
								-0.00654	-0.0151
								-0.0063	-0.015
								-0.00607	-0.015
								-0.00577	-0.0149
								-0.00554	-0.0148
								-0.00529	-0.0146
								-0.00509	-0.0143
								-0.00492	-0.0141
								-0.00475	-0.0136
								-0.00446	-0.0132
								-0.00422	-0.0129
								-0.00411	-0.0126
								-0.00398	-0.0122
								-0.00388	-0.0118
								-0.00371	-0.0114
								-0.00367	-0.0111
								-0.00358	-0.0107
								-0.0034	-0.0101
								-0.00335	-0.00974
								-0.0032	-0.00942
								-0.0031	-0.00906
								-0.00305	-0.00871
								-0.00298	-0.00832
								-0.00295	-0.00785
								-0.00284	-0.00755
								-0.0027	-0.00727
								-0.00267	-0.00703
								-0.00255	-0.00674
								-0.00249	-0.00638
								-0.00254	-0.00603
								-0.00251	-0.00569
								-0.00248	-0.00548
								-0.00241	-0.00525
								-0.00235	-0.00509
								-0.00229	-0.00497
								-0.00224	-0.00488
								-0.00226	-0.00461
								-0.00221	-0.00447
								-0.00216	-0.00415
								-0.0021	-0.00396
								-0.00204	-0.00389
								-0.00195	-0.00381
								-0.00193	-0.0037
								-0.0019	-0.00362
								-0.00189	-0.00351
								-0.00183	-0.00334
								-0.00174	-0.0033
								-0.00168	-0.00314
								-0.0016	-0.00301
								-0.00154	-0.00297
								-0.00151	-0.00288
								-0.00145	-0.00289
								-0.00143	-0.00279
								-0.00135	-0.00264
								-0.00124	-0.00262
								-0.00129	-0.00257
								-0.0012	-0.0026
								-0.00115	-0.00267
								-0.00119	-0.00257
								-0.00114	-0.00249
								-0.00102	-0.00254
								-0.00107	-0.00253
								-0.0011	-0.00241
								-0.001	-0.00229
								-0.000825531	-0.00221
								-0.000808699	-0.0022
								-0.000795139	-0.00213
								-0.000765213	-0.00211
								-0.000722191	-0.00206
								-0.000692265	-0.00199
								-0.00077364	-0.00195
								-0.00074044	-0.00186
								-0.000645041	-0.00178
								-0.00063803	-0.00187
								-0.000611378	-0.00187
								-0.000558536	-0.00175
								-0.000443498	-0.00174
								-0.000433213	-0.00176
								-0.000367278	-0.00174
								-0.000324258	-0.00156
								-0.000363078	-0.00143
								-0.000356068	-0.00145
								-0.000385066	-0.00154
								-0.00039115	-0.00149
								-0.000305575	-0.0014
								-0.000305113	-0.00128
								-0.000265366	-0.00131
								-0.000300914	-0.00123
								-0.000270989	-0.00116
								-0.000211603	-0.00112
								-0.000217688	-0.00121
								-0.000194311	-0.00119
								-0.00014802	-0.00114
								-2.6436e-05	-0.00112
								-9.79935e-05	-0.0011
								-0.000153184	-0.00107
								-0.000110166	-0.00098
								-7.36959e-05	-0.000936
								-4.37733e-05	-0.000874
								1.23378e-05	-0.000907
								9.46373e-05	-0.000934
								5.90878e-05	-0.000843
								6.60945e-05	-0.000817
								0.000102563	-0.000716
								0.000158674	-0.000792
								0.000218056	-0.000764
								0.000254525	-0.000772
								0.000281173	-0.000714
								0.00022598	-0.000561
								0.000305004	-0.000598
								0.000269453	-0.000641
								0.000207711	-0.000655
								0.000185254	-0.000481
								0.000234815	-0.000393
								0.000241819	-0.000414
								0.000225908	-0.000388
								0.000347486	-0.000333
								0.000433055	-0.00034
								0.000456426	-0.000428
								0.000466703	-0.000389
								0.000470431	-0.000296
								0.000470886	-0.000301
								0.000566275	-0.000383
								0.000579824	-0.000368
								0.000524628	-0.000293
								0.00055127	-0.000157
								0.000649931	-8.23e-05
								0.00063729	-0.000116
								0.000624649	-8.63e-05
								0.000638195	-7.47e-05
								0.000674658	-0.000119
								0.000675109	-1.91e-05
								0.000672288	-3.56e-07
								0.000741484	-3.22e-05
								0.000804133	5.34e-05
								0.000798036	9.39e-05
								0.00083777	0.000158
								0.000821853	0.000146
								0.000828849	0.000152
								0.000884949	0.000176
								0.000908314	0.000204
								0.000872753	0.000225
								0.000912484	0.000242
								0.000880196	0.000181
								0.000910106	0.000247
								0.000936743	0.000292
								0.000973199	0.000288
								0.00101	0.000361
								0.00109	0.000475
								0.00111	0.000449
								0.00104	0.00046
								0.00106	0.000423
								0.00112	0.000295
								0.00113	0.00037
								0.00118	0.000407
								0.00124	0.000431
								0.00122	0.000448
								0.00126	0.000478
								0.00129	0.000551
								0.00129	0.0006
								0.00128	0.000653
								0.00131	0.000748
								0.00136	0.000682
								0.00136	0.000728
								0.00139	0.000757
								0.00143	0.000798
								0.00151	0.000815
								0.00148	0.000868
								0.00149	0.000782
								0.0015	0.000824
								0.00151	0.000902
								0.00154	0.000908
								0.00159	0.000869
								0.00153	0.000939
								0.00158	0.00101
								0.00168	0.00107
								0.00166	0.00104
								0.00162	0.000959
								0.00164	0.000924
								0.00169	0.00101
								0.00175	0.00103
								0.00176	0.00109
								0.00181	0.0012
								0.00187	0.0012
								0.00179	0.00111
								0.00183	0.00114
								0.00184	0.00128
								0.00191	0.00125
								0.00195	0.00122
								0.002	0.00122
								0.00196	0.00124
								0.00191	0.00131
								0.00194	0.00141
								0.00195	0.0015
								0.002	0.00144
								0.00198	0.00144
								0.002	0.00139
								0.00206	0.00142
								0.00204	0.0014
								0.00208	0.00139
								0.00211	0.00145
								0.00217	0.00162
								0.00213	0.00163
								0.0021	0.00166
								0.00214	0.00167
								0.00217	0.0016
								0.00209	0.0016
								0.00205	0.00155
								0.00202	0.00154
								0.00213	0.00154
								0.00214	0.0016
								0.0021	0.00167
								0.00206	0.00177
								0.00199	0.00176
								0.00198	0.00174
								0.00194	0.00172
								0.00194	0.00169
								0.00198	0.00178
								0.00196	0.00189
								0.00198	0.0019
								0.00199	0.00189
								0.00189	0.00188
								0.00186	0.00191
								0.00184	0.00191
								0.00171	0.00188
								0.00165	0.0019
								0.0016	0.00193
								0.0016	0.0019
								0.00155	0.00196
								0.00155	0.00199
								0.00145	0.00198
								0.0014	0.00196
								0.0013	0.00199
								0.00128	0.00212
								0.00131	0.00216
								0.0013	0.00208
								0.00116	0.00201
								0.00116	0.00199
								0.00112	0.00193
								0.00102	0.00191
								0.000980304	0.00198
								0.001	0.00207
								0.00094181	0.00204
								0.00080144	0.00198
								0.000792013	0.00195
								0.000658189	0.00189
								0.000458891	0.00176
								0.000449461	0.00172
								0.000518598	0.00171
								0.000584458	0.00175
								0.000447356	0.00178
								0.000392093	0.00185
								0.000343376	0.00177
								0.000307754	0.00172
								0.000183743	0.00174
								5.97316e-05	0.00161
								0.000105946	0.00161
								0.000109602	0.00162
								8.5039e-06	0.0016
								-5.6586e-05	0.00134
								-6.6026e-05	0.00123
								-0.0001704	0.00109
								-0.000179843	0.0011
								-0.000182738	0.00102
								-0.000126709	0.00101
								-0.000191804	0.00102
								-0.000247079	0.00104
								-0.000279439	0.00103
								-0.00034781	0.000994
								-0.000259049	0.000926
								-0.000333969	0.00084
								-0.000376154	0.000773
								-0.000375783	0.000691
								-0.00042779	0.000657
								-0.000505986	0.000631
								-0.000446693	0.000548
								-0.000479061	0.000375
								-0.000573628	0.000419
								-0.000583083	0.000555
								-0.00066783	0.000552
								-0.000710023	0.000463
								-0.000824235	0.000403
								-0.000764948	0.000339
								-0.00082351	0.000215
								-0.000904989	0.00021
								-0.000904629	9.86e-05
								-0.000943553	-1.85e-07
								-0.000992299	-2.67e-05
								-0.00103	-1.53e-05
								-0.00101	1.24e-05
								-0.00109	0.000116
								-0.00117	4.24e-05
								-0.00119	-9.25e-05
								-0.00115	-0.00019
								-0.0012	-0.000164
								-0.00117	-0.000212
								-0.00119	-0.000322
								-0.00125	-0.000346
								-0.00123	-0.000376
								-0.00116	-0.000425
								-0.00121	-0.000399
								-0.00123	-0.000353
								-0.00125	-0.000499
								-0.00126	-0.000618
								-0.00116	-0.000608
								-0.00112	-0.000636
								-0.00112	-0.000686
								-0.00116	-0.000785
								-0.00124	-0.000797
								-0.00117	-0.000815
								-0.0011	-0.000805
								-0.00109	-0.000854
								-0.00112	-0.00083
								-0.00113	-0.000804
								-0.00112	-0.000933
								-0.00116	-0.000936
								-0.00113	-0.00105
								-0.00109	-0.00102
								-0.000952195	-0.00117
								-0.00095514	-0.00123
								-0.00102	-0.00117
								-0.000997045	-0.00116
								-0.000970531	-0.00123
								-0.000934198	-0.0013
								-0.00091096	-0.00133
								-0.000861535	-0.00136
								-0.000907045	-0.00133
								-0.000880536	-0.00147
								-0.00082784	-0.00143
								-0.00083407	-0.00142
								-0.000869763	-0.00135
								-0.000934919	-0.00128
								-0.000846219	-0.00121
								-0.000790254	-0.00133
								-0.00072447	-0.00138
								-0.000737254	-0.0014
								-0.000841698	-0.00144
								-0.000818474	-0.00135
								-0.000791978	-0.00123
								-0.000739293	-0.00124
								-0.000666969	-0.00118
								-0.000689579	-0.00118
								-0.000676181	-0.00121
								-0.000711888	-0.00111
								-0.000649389	-0.00112
								-0.000622899	-0.00108
								-0.00066843	-0.00109
								-0.000622303	-0.00109
								-0.00069075	-0.00104
								-0.000647898	-0.00101
								-0.000647603	-0.00103
								-0.000673498	-0.000985
								-0.000614281	-0.000992
								-0.000610716	-0.000962
								-0.000630068	-0.000902
								-0.000665788	-0.000886
								-0.000662226	-0.000874
								-0.000655391	-0.00085
								-0.000651833	-0.000785
								-0.000523879	-0.000768
								-0.000677454	-0.000816
								-0.000693539	-0.000778
								-0.000568863	-0.00079
								-0.000535846	-0.000782
								-0.000561756	-0.000822
								-0.000600761	-0.000843
								-0.000607033	-0.000721
								-0.000574021	-0.000685
								-0.000547559	-0.000726
								-0.000648768	-0.000735
								-0.000730335	-0.000637
								-0.000664593	-0.000672
								-0.000605399	-0.000771
								-0.000664055	-0.000772
								-0.000670336	-0.000669
								-0.000601325	-0.000661
								-0.000584693	-0.000692
								-0.000558241	-0.000715
								-0.000643093	-0.000729
								-0.00071485	-0.000734
								-0.000662214	-0.000634
								-0.000648861	-0.000563
								-0.000664973	-0.000588
								-0.000664716	-0.000656
								-0.00059899	-0.000703
								-0.000710039	-0.000738
								-0.000670504	-0.000711
								-0.000644064	-0.00068
								-0.0006209	-0.000625
								-0.000673029	-0.000652
								-0.000656414	-0.00061
								-0.000564508	-0.000532
								-0.000616641	-0.000669
								-0.000662228	-0.000674
								-0.000645618	-0.000606
								-0.00068466	-0.000595
								-0.000651685	-0.00062
								-0.000556514	-0.000659
								-0.00059556	-0.000672
								-0.000644428	-0.000642
								-0.000716213	-0.000676
								-0.000781451	-0.000645
								-0.000761579	-0.000706
								-0.000672961	-0.000666
								-0.000662913	-0.000563
								-0.000662685	-0.000542
								-0.000675553	-0.000495
								-0.000652413	-0.000572
								-0.000678378	-0.000628
								-0.000707618	-0.000651
								-0.000707398	-0.000611
								-0.000694084	-0.000593
								-0.000723328	-0.000565
								-0.000706743	-0.000539
								-0.000719621	-0.00057
								-0.000771785	-0.000618
								-0.000738836	-0.00063
								-0.00077136	-0.000614
								-0.00072532	-0.000594
								-0.000698924	-0.000691
								-0.00074782	-0.000801
								-0.000741066	-0.000721
								-0.000717948	-0.000702
								-0.000770121	-0.000753
								-0.00072409	-0.000765
								-0.000730436	-0.000808
								-0.000700775	-0.000786
								-0.000707125	-0.000706
								-0.000713476	-0.000682
								-0.000729649	-0.000704
								-0.000794928	-0.000718
								-0.000830745	-0.000632
								-0.000837101	-0.000652
								-0.000777989	-0.000753
								-0.000682868	-0.000798
								-0.000649945	-0.000709
								-0.00068577	-0.000699
								-0.000715049	-0.00069
								-0.000727961	-0.000605
								-0.000793253	-0.000632
								-0.000763611	-0.000657
								-0.000661954	-0.000687
								-0.000671598	-0.00071
								-0.000704159	-0.000717
								-0.000756364	-0.000661
								-0.000775834	-0.000749
								-0.00073638	-0.000684
								-0.000696929	-0.000756
								-0.000709856	-0.000764
								-0.000742426	-0.000851
								-0.000771724	-0.000627
								-0.000742099	-0.000623
								-0.000774674	-0.000673
								-0.000676306	-0.000776
								-0.000682695	-0.000846
								-0.000689086	-0.000764
								-0.000692204	-0.000697
								-0.000737881	-0.000715
								-0.000770464	-0.000682
								-0.000698295	-0.000694
								-0.000688325	-0.00079
								-0.000740555	-0.000763
								-0.000740409	-0.000713
								-0.000661699	-0.000652
								-0.000681196	-0.000619
								-0.000609036	-0.000588
								-0.000517236	-0.000618
								-0.000576023	-0.000667
								-0.000657725	-0.000748
								-0.000579025	-0.000695
								-0.000549429	-0.000695
								-0.000588579	-0.000684
								-0.000594996	-0.00068
								-0.000499934	-0.000604
								-0.000499806	-0.000609
								-0.00048986	-0.000595
								-0.000545386	-0.000654
								-0.000597641	-0.000695
								-0.00056151	-0.000733
								-0.000535203	-0.00081
								-0.000515443	-0.000805
								-0.000489139	-0.000758
								-0.000462835	-0.000627
								-0.000446354	-0.0006
								-0.00046261	-0.000659
								-0.000469048	-0.000616
								-0.000374006	-0.000574
								-0.000390268	-0.000626
								-0.000380341	-0.000613
								-0.000393333	-0.000535
								-0.000357221	-0.000537
								-0.000393131	-0.000571
								-0.000412674	-0.000616
								-0.000419125	-0.000553
								-0.000402661	-0.000562
								-0.00034037	-0.00054
								-0.000415571	-0.000487
								-0.000516961	-0.000472
								-0.00046777	-0.000543
								-0.000366203	-0.000548
								-0.000307193	-0.000521
								-0.00023509	-0.00062
								-0.00020882	-0.00062
								-0.000133448	-0.000558
								-0.000247945	-0.000502
								-0.000332981	-0.000431
								-0.000273981	-0.00031
								-0.000267361	-0.000321
								-0.00031312	-0.000481
								-0.000362154	-0.000485
								-0.000371906	-0.000402
								-0.000358745	-0.000456
								-0.00039469	-0.000396
								-0.000332429	-0.000399
								-0.000243981	-0.000408
								-0.000201365	-0.000468
								-0.000263505	-0.000496
								-0.000338741	-0.000382
								-0.00037797	-0.000343
								-0.00040738	-0.00037
								-0.000260018	-0.000342
								-0.000299251	-0.00036
								-0.000322119	-0.000317
								-0.000250055	-0.000327
								-0.000223823	-0.000221
								-0.000246695	-0.000221
								-0.000263023	-0.000367
								-0.000174598	-0.00034
								-0.000128731	-0.000338
								-5.34038e-05	-0.000269
								-8.28328e-05	-0.000347
								-0.000171188	-0.000496
								-0.000210441	-0.000438
								-0.000194045	-0.000411
								-0.000171105	-0.000335
								-0.000197269	-0.000268
								-0.000144869	-0.000227
								-0.000177584	-0.000283
								-0.00019066	-0.000281
								-0.000177549	-0.000308
								-0.00013825	-0.000223
								-0.000125143	-0.000203
								-5.63861e-05	-0.000239
								-0.000108754	-0.000168
								-0.000210226	-0.000262
								-0.00015457	-0.000159
								-0.000118556	-0.000228
								-0.000144743	-0.000213
								-0.000154563	-6.32e-05
								-6.29041e-05	-8.66e-05
								-5.96339e-05	-0.000181
								-0.000131658	-0.000117
								-0.00015458	-4.85e-05
								-0.000187324	-0.000115
								-8.5854e-05	-0.000218
								-9.89609e-05	-0.000211
								-0.000108796	-0.000168
								-0.000118633	-0.000187
								-9.90099e-05	-0.000135
								1.22716e-05	-2.66e-05
								-4.34013e-05	-1.75e-05
								-0.000115444	-8.97e-05
								-0.00011547	-0.000193
								-0.000125318	-0.000101
								-0.000115527	-3.55e-05
								-0.000141748	-0.000131
								-0.000115592	-0.000129
								-7.96179e-05	3.32e-05
								-0.000197504	8.02e-05
								-0.0002401	-8.33e-06
								-0.000112471	4.05e-05
								2.17023e-05	4.95e-05
								1.51101e-05	-7.34e-05
								8.38083e-05	-9.15e-05
								2.81085e-05	-3.73e-05
								-2.75931e-05	-3e-05
								-5.38345e-05	-6.57e-06
								-1.13328e-05	6.75e-05
								3.44406e-05	3.86e-05
								-1.79954e-05	-6.64e-06
								-2.13295e-05	2.77e-05
								-7.37694e-05	-9.16e-05
								-7.71075e-05	-0.000229
								-1.17026e-05	-0.000149
								1.7691e-05	-0.000128
								1.76205e-05	-8.27e-05
								-5.36705e-06	-0.000115
								-0.000116743	-6.66e-05
								-0.000146281	-7.93e-05
								-6.4521e-05	-2.69e-05
								4.67001e-05	7.36e-06
								-2.86746e-05	-4.15e-05
								-9.42308e-05	-1.79e-06
								-6.48551e-05	1.8e-05
								-2.74574e-06	3.06e-05
								1.35315e-05	0.000153
								-5.20326e-05	0.000179
								-6.29718e-06	0.000128
								7.2172e-05	7.55e-05
								5.45694e-08	0.000173
								-2.62348e-05	0.000151
								6.39815e-06	2.64e-05
								4.55763e-05	-1.7e-05
								-9.20209e-05	1.72e-05
								1.58981e-05	6.27e-06
								6.81644e-05	-9.5e-05
								4.51363e-05	-5.9e-05
								-5.64598e-05	1.14e-05
								-8.27656e-05	4.56e-05
								3.16903e-05	0.000109
								-4.44045e-06	0.000159
								-1.29033e-06	0.00013
								3.45935e-05	1.08e-05
								-2.44585e-05	-1.28e-05
								-4.75033e-05	4.85e-05
								-3.12673e-05	9.9e-05
								-7.0684e-05	0.000144
								-1.18957e-05	0.000157
								5.67113e-05	0.000149
								3.69296e-05	3.52e-05
								-2.21371e-05	9.74e-06
								-9.75739e-05	-3.38e-05
								-0.000104268	-3.93e-05
								-2.91241e-05	-3.59e-05
								3.94701e-05	5.97e-05
								3.60436e-05	7.58e-05
								4.57093e-05	5.58e-05
								4.88255e-05	4.84e-05
								3.22983e-05	8.8e-05
								-2.3514e-05	0.000128
								2.86995e-05	0.000117
								1.54393e-05	8.02e-05
								-1.09173e-05	0.000113
								8.55396e-06	8.71e-05
								1.16552e-05	-1.79e-05
								3.43958e-05	4.15e-05
								4.75684e-06	8.83e-05
								1.43988e-05	7.55e-05
								1.74913e-05	8.61e-05
								1.7308e-05	0.000176
								5.64055e-05	0.000116
								7.9133e-05	8.73e-05
								1.67453e-05	5.1e-05
								-8.16541e-05	6.16e-05
								-7.53011e-05	7.15e-06
								-1.0026e-05	-2.1e-06
								-4.03931e-07	-1.5e-05
								5.5046e-05	5.53e-05
								6.46638e-05	6.59e-05
								0.000103741	0.000185
								9.04395e-05	0.000181
								1.84325e-06	9.23e-05
								-6.38403e-05	0.000119
								2.43321e-05	0.000178
								3.06629e-05	6.44e-05
								4.35385e-05	1.18e-05
								4.98648e-05	9.82e-05
								5.94623e-05	0.000129
								9.52461e-05	4.35e-05
								3.93676e-05	1.07e-05
								-6.69235e-06	7.19e-05
								4.87263e-05	8.42e-05
								8.12275e-05	9.84e-05
								5.69849e-06	0.000149
								-3.7097e-05	0.000118
								-3.07913e-05	0.00017
								-3.7582e-05	0.000211
								-2.80071e-05	0.000135
								3.39426e-05	0.000104
								-3.17794e-05	-2.83e-05
								2.68923e-05	-5.03e-05
								7.90144e-05	3.64e-06
								-9.62955e-06	9.37e-05
								-3.60779e-05	-6.02e-06
								-1.01513e-05	7.32e-05
								-1.04156e-05	0.000114
								-3.68709e-05	0.000179
								-3.38663e-05	0.000191
								-7.9489e-06	0.000189
								5.7249e-05	0.00024
								0.000142086	0.000257
								0.000105798	0.000176
								4.00463e-05	0.000136
								-3.22555e-05	0.000148
								2.311e-05	0.000131
								8.50203e-05	0.000145
								6.50888e-05	0.00012
								1.56926e-05	0.000108
								-3.04321e-05	5.75e-05
								-3.72765e-05	5.72e-05
								-2.44818e-05	0.000207
								-1.49629e-05	0.000188
								1.74686e-05	0.000112
								6.2992e-05	6.47e-05
								5.28623e-05	2.28e-05
								2.63623e-05	0.000152
								4.89634e-05	0.000251
								7.15623e-05	2.52e-05
								6.46964e-05	-4.11e-06
								-4.36971e-06	9.95e-06
								-3.41554e-05	2.31e-06
								1.52813e-06	5.79e-05
								4.70299e-05	0.000193
								8.69158e-07	0.000115
								-9.43976e-05	8.38e-05
								-2.27145e-05	0.000119
								-4.2694e-05	0.000108
								-1.02986e-05	4.82e-05
								2.45281e-06	0.000163
								-3.39019e-05	8.7e-05
								4.75899e-05	8.84e-05
								1.40959e-06	7.17e-05
								-8.76379e-06	2.43e-05
								-2.57174e-06	2.74e-05
								3.44273e-07	0.000105
								3.92671e-05	9.16e-05
								0.000166574	4.59e-05
								0.000159663	7.26e-05
								6.76344e-05	3.46e-06
								-1.48059e-06	8.25e-05
								1.45149e-05	0.000111
								7.30644e-05	0.00013
								-1.56996e-05	-1.11e-05
								-6.19095e-05	6.07e-05
								-3.93769e-05	0.000123
								-1.68468e-05	9.76e-05
								-4.13978e-06	6.82e-05
								-3.39919e-05	7.86e-05
								-4.09314e-05	0.000203
								-2.49584e-05	0.000233
								-1.55351e-05	0.000225
								-6.17651e-05	0.000138
								-5.88941e-05	0.000175
								-1.67426e-05	0.000142
								-4.66124e-05	8.76e-05
								-2.41074e-05	0.000116
								-4.87858e-06	0.000184
								6.99985e-05	0.000185
								0.000112137	0.00016
								0.000108443	0.000128
								8.1832e-05	0.000158
								4.21236e-05	9.11e-05
								-2.05023e-05	7.24e-05
								-3.07535e-05	3.21e-05
								-7.04695e-05	8.04e-05
								-0.000113462	1.11e-05
								-8.11643e-05	8.28e-05
								-0.000114341	0.000127
								-1.98505e-05	0.000138
								-2.35701e-05	0.000153
								1.85378e-05	0.000124
								1.15394e-05	0.000107
								4.53849e-06	0.000132
								4.99121e-05	0.000142
								-2.58391e-05	6.55e-05
								-3.9395e-05	5.95e-05
								-2.34914e-05	0.000109
								2.84189e-05	0.000123
								-2.77014e-05	0.000152
								-2.16263e-05	0.000144
								7.28326e-05	0.000192
								4.28931e-05	0.000164
								3.13018e-06	0.000117
								-1.69939e-05	0.00017
								-3.71208e-05	0.00018
								-1.79671e-05	0.00014
								-3.15521e-05	-1.79e-05
								8.58034e-05	4.65e-05
								7.22131e-05	-3.91e-05
								2.91581e-05	1.45e-05
								-4.66354e-05	-2.77e-05
								1.83323e-05	-2.12e-05
								4.40143e-05	4.14e-05
								3.69578e-05	9.67e-05
								6.98366e-06	7.62e-05
								3.92048e-05	1.05e-05
								3.86875e-05	7.4e-07
								1.52524e-05	5.24e-05
								3.43711e-05	6.26e-05
								4.03929e-05	6.19e-05
								1.36761e-05	0.000105
								-1.95904e-05	0.000144
								4.86211e-05	0.000103
								5.13585e-05	-5.84e-05
								4.98941e-06	1.68e-05
								-5.37301e-06	0.000121
								-2.22854e-05	0.000243
								5.90069e-05	0.000179
								8.13721e-05	8.44e-05
								2.18951e-05	-1.21e-05
								1.47926e-05	6.84e-05
								0.000102621	9.66e-05
								3.33155e-05	7.42e-05
								-9.80365e-06	0.000115
								-3.82098e-06	0.000176
								8.72731e-05	9.9e-05
								0.000103074	4.41e-05
								7.6317e-05	2.52e-05
								6.26539e-05	6.6e-05
								-3.3868e-06	0.000138
								-8.9069e-05	7.17e-05
								-3.72606e-05	4.92e-05
								-1.49139e-05	5.93e-05
								1.39809e-05	6.39e-05
								3.3056e-05	5.95e-05
								-2.44478e-07	-1.72e-05
								-4.99111e-05	4.7e-05
								-7.99343e-05	0.000128
								-0.000123049	0.000145
								-2.53978e-05	6.45e-05
								2.97003e-05	9.47e-06
								3.56979e-05	-5.81e-06
								-1.39518e-05	5.3e-05
								1.87415e-06	0.000112
								1.77043e-05	8.02e-05
								-3.52064e-05	2.88e-05
								-5.86499e-05	2.8e-05
								-6.57205e-05	-4.34e-05
								-8.58799e-05	-4.24e-05
								-1.76471e-05	7.24e-05
								-5.0591e-06	2.27e-05
								0.000125384	-5.94e-05
								0.000151079	-6.08e-06
								6.22063e-05	1.47e-05
								5.51799e-05	-2.23e-05
								2.33098e-06	-5.38e-05
								-1.12272e-05	6.71e-06
								-2.80508e-05	3.47e-05
								-9.0696e-05	5.19e-05
								-6.16725e-05	-4.47e-05
								4.26525e-05	-4.04e-07
								-1.0145e-05	-3.56e-05
								2.53876e-06	-1.66e-05
								-3.05976e-05	-1.24e-06
								-4.40824e-05	-8.7e-05
								-4.11886e-05	-0.000182
								8.93855e-05	-8.34e-05
								0.000157773	2.96e-05
								0.000118143	5.4e-05
								5.56108e-05	4.59e-05
								6.18451e-06	-9.23e-05
								1.24214e-05	-5.35e-05
								-4.02534e-05	1.97e-05
								-7.80226e-06	-5.16e-05
								5.02068e-06	-5.25e-05
								2.76779e-05	-7.33e-05
								7.65376e-05	-4.34e-05
								0.000135233	6.27e-06
								7.93661e-05	-2.17e-05
								2.02411e-05	-6.05e-05
								4.29708e-05	-3.79e-05
								9.84515e-05	9.63e-07
								0.000101571	9.13e-06
								1.95928e-05	5.52e-05
								4.23856e-05	2.37e-05
								6.19215e-05	3.72e-05
								5.52856e-05	-1.42e-05
								2.24784e-05	1.38e-05
								9.44431e-05	4.19e-05
								3.54825e-05	3.02e-05
								2.89173e-05	5.87e-06
								5.18325e-05	1.95e-05
								2.23893e-05	6.56e-05
								-1.68556e-05	0.000103
								-4.62606e-05	4.77e-05
								1.60143e-05	4.32e-05
								5.86675e-05	-2.26e-05
								-2.3055e-05	-4.15e-05
								-6.5474e-05	-6.4e-05
								-4.89478e-05	-8.83e-05
								-6.18628e-05	-4.58e-05
								-3.87469e-05	3.47e-05
								-7.78073e-05	5.56e-05
								-5.46476e-05	3.32e-05
								-2.49186e-05	8.89e-06
								-3.11763e-05	6.23e-05
								-2.10431e-05	0.000125
[truncated: 50 more rows]

## Sheet: Figure 4
	Figure 4a, c: EPR spectra in the presence of SNARES or SNARES+AAA mutation										Figure 4d. Normalized amplitudes of EPR spectra
	Spectra are 100 Gauss scans with 2048 points										Obtained by double integration of the normalized EPR spectra
	285R1			349R1			350R1
	PC:PS+SNARES+Ca2+	SNARES+AAA in PC:PS		PC:PS+SNARES+Ca2+	SNARES+AAA in PC:PS		PC:PS+SNARES +Ca2+	SNARES+AAA in PC:PS				285R1	350R1
	0	6.25e-05		-2.39e-05	-2.5e-05		3.33e-05	3.75e-05			SNAREs	0.00776	0.00288
	0	7.81e-05		2.15e-05	-1.25e-05		2.27e-05	2.5e-05			SNAREs RQ	0.0135	0.0103
	0	4.69e-05		6.55e-05	2.5e-05		7.77e-06	-1.25e-05			SNAREs RQRQ	0.0179	0.0105
	0	4.69e-05		6.48e-05	3.75e-05		-1.31e-05	1.25e-05			SNAP25+AAA	0.0142	0.00821
	0	4.69e-05		2.75e-05	0		-6.83e-06	2.5e-05			SNAREs+PIP2	0.0149	0.00859
	0	6.25e-05		3.06e-05	-2.5e-05		-6.06e-06	0			SNAREs+ATP	0.0145	0.0104
	0	4.69e-05		3.88e-05	-2.5e-05		-8.76e-06	-1.25e-05			PC:PS	0.0157	0.01
	0	7.81e-05		3.8e-05	-2.5e-05		-3.47e-06	1.25e-05
	0	9.38e-05		1.87e-05	0		1.36e-05	2.5e-05
	0	9.38e-05		1.98e-05	0		7.88e-06	1.25e-05
	0	7.81e-05		2.22e-05	0		1.94e-05	3.75e-05
	0	4.69e-05		2.21e-05	1.25e-05		2.56e-07	3.75e-05
	0	4.69e-05		3.34e-05	1.25e-05		7.41e-06	-1.25e-05
	0	0		-5.13e-06	-1.25e-05		3.63e-05	0
	0	0		3.18e-05	1.25e-05		3.56e-05	0
	0	3.13e-05		4.38e-05	3.75e-05		2.21e-05	0
	0	3.13e-05		2.96e-05	1.25e-05		3.48e-05	-2.5e-05
	0	0		2.11e-05	0		1.71e-05	0
	0	3.13e-05		3.94e-05	1.25e-05		1.95e-05	0
	0	4.69e-05		2.26e-05	3.75e-05		3.88e-06	1.25e-05
	0	-1.56e-05		2.55e-06	3.75e-05		-6.48e-06	-1.25e-05
	0	-3.13e-05		2.28e-05	0		1.33e-05	2.5e-05
	0	-1.56e-05		2.65e-05	-3.75e-05		3.93e-06	3.75e-05
	0	-1.56e-05		4.74e-05	-1.25e-05		-2.17e-05	2.5e-05
	0	1.56e-05		3.95e-05	-1.25e-05		-3.53e-05	-1.25e-05
	0	3.13e-05		3.73e-05	-3.75e-05		-2.43e-05	-1.25e-05
	0	3.13e-05		7.02e-06	-1.25e-05		-3.34e-06	-3.75e-05
	0	4.69e-05		-1.69e-05	0		-4.56e-07	0
	0	1.56e-05		-1.14e-05	1.25e-05		3.02e-05	2.5e-05
	0	-1.56e-05		-1.29e-05	-1.25e-05		-5.56e-07	-3.75e-05
	0	-3.13e-05		1.12e-05	-2.5e-05		-2.48e-05	-1.25e-05
	0	-6.25e-05		1.03e-05	-3.75e-05		-1.13e-05	2.5e-05
	0	-9.38e-05		8.75e-06	-2.5e-05		-1.9e-05	5e-05
	0	-6.25e-05		9.13e-06	-3.75e-05		-1.41e-05	6.25e-05
	0	1.56e-05		3e-05	1.25e-05		-1.23e-05	5e-05
	0	-1.56e-05		4.96e-05	1.25e-05		9.14e-07	-2.5e-05
	0	-4.69e-05		4.48e-05	0		-5.41e-06	-6.25e-05
	0	-1.56e-05		3.17e-05	-1.25e-05		5.49e-06	1.25e-05
	0	-1.56e-05		2.38e-05	0		2.97e-06	1.25e-05
	-1.2e-05	-3.13e-05		1.07e-05	5e-05		-1.46e-05	-3.75e-05
	5.55e-05	-3.13e-05		2.51e-05	2.5e-05		-9.85e-06	-1.25e-05
	9.45e-05	-4.69e-05		6.77e-05	1.25e-05		7.58e-06	-2.5e-05
	4.35e-05	-6.25e-05		8.15e-05	1.25e-05		1.51e-05	-5e-05
	-4.5e-06	0		8.88e-05	-1.25e-05		8.86e-06	-3.75e-05
	-4.5e-06	1.56e-05		9.62e-05	0		3.9e-05	-1.25e-05
	3.15e-05	4.69e-05		6.32e-05	-1.25e-05		3.37e-05	-3.75e-05
	-7.5e-06	6.25e-05		2.39e-05	-6.25e-05		1.35e-05	1.25e-05
	-1.5e-05	4.69e-05		3.31e-05	0		4.8e-08	3.75e-05
	2.85e-05	0		3.79e-05	2.5e-05		-3.57e-06	1.25e-05
	3e-06	-3.13e-05		2.61e-05	2.5e-05		-1.01e-05	1.25e-05
	-1.5e-05	-3.13e-05		2.64e-05	0		5.51e-06	1.25e-05
	-4.05e-05	1.56e-05		3.24e-05	-2.5e-05		5.08e-06	0
	-6.15e-05	3.13e-05		3.34e-05	-1.25e-05		-6.3e-06	-3.75e-05
	-8.55e-05	0		3.56e-05	0		-2.91e-05	-6.25e-05
	-2.7e-05	-1.56e-05		2.05e-05	0		9.43e-06	-3.75e-05
	2.4e-05	-3.13e-05		2.78e-05	1.25e-05		1.31e-05	-3.75e-05
	3e-06	0		2.3e-05	2.5e-05		1.75e-05	-3.75e-05
	-2.25e-05	-7.81e-05		4.24e-05	1.25e-05		1.59e-05	-1.25e-05
	1.05e-05	-1.56e-05		4.4e-05	2.5e-05		2.23e-05	1.25e-05
	-1.65e-05	6.25e-05		1.42e-05	2.5e-05		3.08e-05	0
	-4.5e-06	7.81e-05		9.31e-06	-1.25e-05		4.14e-05	2.5e-05
	6.9e-05	3.13e-05		3.26e-05	-1.25e-05		2.99e-05	1.25e-05
	2.55e-05	-1.56e-05		2.9e-05	-2.5e-05		1.68e-05	3.75e-05
	-6e-05	-1.56e-05		4.21e-05	-1.25e-05		1.79e-05	1.25e-05
	-7.5e-05	1.56e-05		3.33e-05	-2.5e-05		2.46e-05	1.25e-05
	-9e-06	-1.56e-05		4.45e-05	-1.25e-05		-1.86e-07	6.25e-05
	4.2e-05	0		4.15e-05	1.25e-05		-1.73e-05	5e-05
	3.9e-05	-3.13e-05		6.16e-05	0		9.6e-06	0
	6.6e-05	-1.56e-05		5.35e-05	-1.25e-05		2.4e-05	1.25e-05
	3.9e-05	1.56e-05		3.51e-05	-2.5e-05		1.52e-05	1.25e-05
	-6e-06	0		-3.08e-06	-1.25e-05		-1.01e-05	0
	4.5e-06	-4.69e-05		4.17e-06	-1.25e-05		-5.7e-06	2.5e-05
	6e-06	-3.13e-05		1.08e-05	2.5e-05		-1.85e-05	5e-05
	2.85e-05	-6.25e-05		3.59e-05	0		-4.93e-06	1.25e-05
	9e-06	0		1.95e-05	0		-9.06e-07	-3.75e-05
	0	6.25e-05		-1.42e-05	1.25e-05		-1.68e-05	0
	1.8e-05	4.69e-05		1.99e-05	1.25e-05		-3.9e-05	-2.5e-05
	-1.65e-05	1.56e-05		5.14e-05	0		-3.14e-05	-6.25e-05
	-4.5e-06	-1.56e-05		3.69e-05	1.25e-05		-2.52e-05	-7.5e-05
	4.5e-06	0		3.39e-05	0		-2.39e-05	-2.5e-05
	3e-06	-1.56e-05		6.29e-05	0		-5.17e-05	-1.25e-05
	3.3e-05	-1.56e-05		5.09e-05	3.75e-05		-1.76e-05	3.75e-05
	1.65e-05	0		5.81e-05	2.5e-05		-8.27e-06	2.5e-05
	-2.4e-05	-1.56e-05		3.45e-05	1.25e-05		9.67e-06	2.5e-05
	-5.25e-05	-1.56e-05		3.85e-05	1.25e-05		-1.42e-05	2.5e-05
	-2.85e-05	-4.69e-05		3.23e-05	-2.5e-05		-2.13e-05	-2.5e-05
	-4.5e-06	3.13e-05		4.53e-05	-1.25e-05		-1.8e-06	-1.25e-05
	2.1e-05	6.25e-05		4.67e-05	1.25e-05		2.08e-05	-5e-05
	3.75e-05	3.13e-05		1.93e-05	3.75e-05		-1.61e-05	-2.5e-05
	4.95e-05	4.69e-05		2.2e-05	1.25e-05		-2.17e-05	1.25e-05
	-3.6e-05	4.69e-05		4.58e-05	0		-4.59e-06	1.25e-05
	-6.15e-05	0		2.55e-05	1.25e-05		1.81e-06	1.25e-05
	-2.85e-05	-6.25e-05		3.39e-05	-1.25e-05		-3.36e-06	0
	-2.85e-05	-6.25e-05		4.81e-05	-2.5e-05		-1.06e-05	1.25e-05
	-4.05e-05	-3.13e-05		5.78e-05	-2.5e-05		-6.46e-06	-1.25e-05
	-3.15e-05	-3.13e-05		5.35e-05	-2.5e-05		5.57e-06	0
	-3.9e-05	-3.13e-05		4.91e-05	-3.75e-05		-2.57e-06	-2.5e-05
	-1.65e-05	3.13e-05		3.13e-05	-1.25e-05		-8.32e-06	1.25e-05
	-2.7e-05	3.13e-05		5.96e-05	0		-2.94e-05	8.75e-05
	-2.85e-05	-3.13e-05		3.79e-05	1.25e-05		-2.35e-05	7.5e-05
	-2.55e-05	-1.56e-05		4.7e-05	-1.25e-05		-1.12e-05	3.75e-05
	-6.3e-05	4.69e-05		1.18e-05	-1.25e-05		-2.34e-06	2.5e-05
	-2.4e-05	1.56e-05		3.56e-05	0		4.54e-07	-5e-05
	-6e-06	0		1.14e-05	3.75e-05		-1.71e-05	-7.5e-05
	1.5e-06	3.13e-05		1.72e-05	2.5e-05		-9.46e-06	-6.25e-05
	-7.35e-05	4.69e-05		1.22e-05	0		-6.01e-06	0
	-8.7e-05	-1.56e-05		9.7e-06	-3.75e-05		-8.19e-06	3.75e-05
	-7.35e-05	-1.56e-05		3.99e-05	-5e-05		-1.06e-05	1.25e-05
	-4.05e-05	-4.69e-05		5.08e-05	-1.25e-05		-4.5e-06	-3.75e-05
	-3e-05	-7.81e-05		4.32e-05	3.75e-05		-1.17e-05	-5e-05
	-4.5e-05	-6.25e-05		4.26e-05	2.5e-05		-1.44e-05	-3.75e-05
	-3e-05	-1.56e-05		2.8e-05	1.25e-05		1.9e-05	-1.25e-05
	1.35e-05	1.56e-05		3.76e-05	2.5e-05		3.49e-05	-1.25e-05
	9e-06	3.13e-05		2.74e-05	0		4.27e-05	1.25e-05
	1.35e-05	4.69e-05		1.21e-05	-2.5e-05		2.86e-05	1.25e-05
	2.7e-05	3.13e-05		1.34e-05	-1.25e-05		1.16e-05	0
	-1.5e-06	6.25e-05		1.35e-05	0		1.11e-05	3.75e-05
	-4.05e-05	6.25e-05		2.57e-05	1.25e-05		-2.04e-05	3.75e-05
	-4.2e-05	0		2.89e-05	1.25e-05		-1.86e-05	-2.5e-05
	6e-06	-4.69e-05		5.26e-05	-1.25e-05		-1.25e-05	0
	0	0		6.29e-05	-2.5e-05		-1.46e-05	5e-05
	4.2e-05	1.56e-05		4.31e-05	-3.75e-05		-9.93e-06	2.5e-05
	-6e-06	6.25e-05		3.6e-05	-1.25e-05		5.69e-06	-1.25e-05
	-9e-06	0		2.97e-05	1.25e-05		9.67e-06	0
	-3.45e-05	-1.56e-05		3.99e-05	2.5e-05		-8.3e-07	2.5e-05
	1.8e-05	1.56e-05		6.43e-05	0		-9.53e-06	-2.5e-05
	6.6e-05	1.56e-05		7.32e-05	0		-1.7e-05	-1.25e-05
	2.4e-05	0		5.98e-05	0		-2.69e-05	0
	-1.2e-05	1.56e-05		4.44e-05	-1.25e-05		-1.35e-05	-2.5e-05
	-1.8e-05	3.13e-05		2.52e-05	1.25e-05		1.36e-05	-1.25e-05
	-6e-06	1.56e-05		9.85e-06	1.25e-05		3.63e-06	-1.25e-05
	2.25e-05	1.56e-05		2.01e-05	1.25e-05		-8.61e-06	-1.25e-05
	-2.25e-05	-9.38e-05		5.46e-05	2.5e-05		-6.91e-06	-2.5e-05
	0	-4.69e-05		6.1e-05	0		-6.16e-06	0
	1.95e-05	1.56e-05		3.99e-05	0		-3.08e-05	5e-05
	-2.25e-05	1.56e-05		-1.52e-05	-1.25e-05		-1.63e-05	3.75e-05
	-3e-06	3.13e-05		-1.39e-05	0		1.8e-05	1.25e-05
	0	3.13e-05		4.61e-06	3.75e-05		5.03e-06	1.25e-05
	1.5e-05	-3.13e-05		2.44e-05	3.75e-05		4.63e-06	1.25e-05
	3e-05	-7.81e-05		1.67e-05	0		-4.09e-06	1.25e-05
	-5.1e-05	-6.25e-05		8.99e-06	-1.25e-05		-9.22e-06	1.25e-05
	-3e-05	-7.81e-05		4.61e-05	0		-2.05e-05	5e-05
	-4.35e-05	-1.56e-05		3.84e-05	-1.25e-05		7.29e-06	0
	7.5e-06	-4.69e-05		2.87e-05	0		1.24e-05	-2.5e-05
	-1.35e-05	-6.25e-05		2.42e-05	-1.25e-05		1.2e-05	1.25e-05
	2.55e-05	-6.25e-05		3.57e-05	-2.5e-05		8.55e-06	0
	5.7e-05	-4.69e-05		4.39e-05	0		-2.44e-05	-2.5e-05
	1.05e-05	0		-6.71e-06	1.25e-05		-2.8e-06	-2.5e-05
	2.55e-05	6.25e-05		-4.85e-06	3.75e-05		-8.33e-06	1.25e-05
	7.5e-06	4.69e-05		-4.27e-06	1.25e-05		-2.62e-05	-1.25e-05
	-2.1e-05	-1.56e-05		-1.2e-05	-2.5e-05		-4.02e-05	0
	-4.65e-05	-3.13e-05		8.4e-06	-2.5e-05		-4.88e-05	0
	-5.55e-05	-3.13e-05		1.22e-05	-2.5e-05		-4.1e-07	0
	-3.75e-05	1.56e-05		2.55e-05	-1.25e-05		3.17e-05	3.75e-05
	-4.95e-05	9.38e-05		2.74e-05	0		2.02e-05	-1.25e-05
	1.2e-05	7.81e-05		8.74e-06	-2.5e-05		1.92e-05	-2.5e-05
	2.55e-05	4.69e-05		1.7e-05	-1.25e-05		2.26e-05	1.25e-05
	-1.2e-05	4.69e-05		3.87e-05	0		1.47e-05	2.5e-05
	2.25e-05	3.13e-05		1.36e-05	-5e-05		-1.42e-05	3.75e-05
	3e-05	0		1.16e-05	-2.5e-05		-1.63e-05	-1.25e-05
	3.3e-05	-1.56e-05		3.84e-05	2.5e-05		-2.26e-05	-3.75e-05
	1.95e-05	1.56e-05		2.87e-05	3.75e-05		-2.29e-05	-3.75e-05
	4.8e-05	1.56e-05		4.23e-07	1.25e-05		5.42e-06	6.25e-05
	-1.5e-06	-1.56e-05		9.28e-06	0		-1.23e-05	5e-05
	-1.05e-05	-4.69e-05		5.34e-06	-3.75e-05		-1.7e-05	0
	1.5e-05	6.25e-05		-1.46e-05	-5e-05		-1.15e-05	-2.5e-05
	-5.55e-05	3.13e-05		8.96e-06	-1.25e-05		-7.77e-06	5e-05
	-6.6e-05	-3.13e-05		-7.15e-06	0		-1.68e-05	8.75e-05
	-0.000126	-1.56e-05		-2.2e-05	0		-1.95e-05	8.75e-05
	-0.000126	-3.13e-05		-2.27e-05	-1.25e-05		-2.73e-06	8.75e-05
	-5.55e-05	1.56e-05		-8.78e-06	2.5e-05		-4.34e-06	6.25e-05
	-4.05e-05	0		-2.87e-05	3.75e-05		-1.42e-05	3.75e-05
	-4.05e-05	-4.69e-05		-2.25e-05	1.25e-05		-1.34e-05	2.5e-05
	-4.05e-05	0		-2.26e-05	-3.75e-05		1.65e-05	6.25e-05
	3e-06	0		9.28e-06	0		2.22e-05	6.25e-05
	1.35e-05	-3.13e-05		2.51e-05	-1.25e-05		1.55e-05	0
	1.8e-05	3.13e-05		1.54e-05	2.5e-05		-1.16e-05	1.25e-05
	6e-05	1.56e-05		-3.29e-06	2.5e-05		-1.55e-05	5e-05
	-1.95e-05	9.38e-05		-2.58e-05	2.5e-05		-3.18e-05	0.0001
	-1.05e-05	9.38e-05		-2.98e-05	2.5e-05		2.24e-05	6.25e-05
	-7.5e-06	4.69e-05		1.16e-05	-1.25e-05		4.79e-05	6.25e-05
	-3.75e-05	-1.56e-05		3.71e-05	-1.25e-05		1.54e-05	5e-05
	-2.85e-05	-3.13e-05		4.98e-05	0		1.42e-05	2.5e-05
	-3.9e-05	-4.69e-05		1.63e-05	0		5.14e-05	1.25e-05
	-1.8e-05	-7.81e-05		2.64e-05	-1.25e-05		3.7e-05	1.25e-05
	1.5e-05	-7.81e-05		8.33e-06	-1.25e-05		2.59e-05	1.25e-05
	-1.5e-06	-1.56e-05		4.91e-07	1.25e-05		1.6e-05	1.25e-05
	7.5e-05	3.13e-05		-2.53e-05	-2.5e-05		1.73e-05	3.75e-05
	-9e-06	6.25e-05		-1.58e-05	-1.25e-05		-1.75e-06	5e-05
	-4.8e-05	4.69e-05		-7.04e-06	2.5e-05		1.74e-05	7.5e-05
	-1.95e-05	1.56e-05		-1.64e-07	5e-05		-8.87e-06	3.75e-05
	0	-1.56e-05		2.46e-05	1.25e-05		-1.18e-05	2.5e-05
	-5.85e-05	-1.56e-05		3.66e-05	2.5e-05		8.8e-06	2.5e-05
	-6e-05	-3.13e-05		-5.8e-06	3.75e-05		4.18e-06	1.25e-05
	-5.1e-05	-6.25e-05		-8.54e-06	3.75e-05		-1.7e-05	1.25e-05
	-3.45e-05	-0.000125		6.01e-06	1.25e-05		2.01e-06	2.5e-05
	-1.2e-05	-4.69e-05		3.21e-05	-2.5e-05		2.46e-05	5e-05
	-1.8e-05	-1.56e-05		9.49e-06	-3.75e-05		2.12e-05	5e-05
	-5.55e-05	-1.56e-05		-4.14e-06	-1.25e-05		1.15e-05	3.75e-05
	-3.6e-05	1.56e-05		1.04e-05	-1.25e-05		-6.99e-06	2.5e-05
	-1.5e-06	0		6.37e-06	0		-2.63e-05	2.5e-05
	-2.85e-05	1.56e-05		-1.17e-05	-1.25e-05		8.64e-06	1.25e-05
	-2.1e-05	1.56e-05		-8.1e-06	-2.5e-05		8.61e-06	1.25e-05
	2.55e-05	3.13e-05		-1.79e-05	-3.75e-05		-4.43e-05	2.5e-05
	1.95e-05	6.25e-05		-2.39e-05	0		-6.14e-05	7.5e-05
	3.3e-05	3.13e-05		-2.79e-05	-1.25e-05		-2.55e-05	7.5e-05
	1.65e-05	3.13e-05		-1.79e-05	-1.25e-05		1.83e-06	3.75e-05
	3.3e-05	-6.25e-05		6.91e-06	-1.25e-05		-5.78e-06	0
	4.8e-05	-6.25e-05		-2.9e-06	0		-3.26e-05	-1.25e-05
	1.8e-05	-3.13e-05		2.02e-06	0		-3.79e-05	2.5e-05
	-2.4e-05	3.13e-05		-2.44e-05	-2.5e-05		-7.18e-07	0
	-4.35e-05	-1.56e-05		-1.18e-05	1.25e-05		-1.57e-05	3.75e-05
	-4.05e-05	0		-1.46e-05	3.75e-05		-2.21e-05	7.5e-05
	1.2e-05	-1.56e-05		1.33e-05	6.25e-05		-3.61e-05	6.25e-05
	3e-06	3.13e-05		1.82e-05	6.25e-05		-3.05e-05	-1.25e-05
	0	7.81e-05		-1.53e-05	5e-05		-1.97e-05	0
	3e-05	4.69e-05		-9.08e-06	3.75e-05		-1.12e-05	2.5e-05
	1.35e-05	0		-1.31e-05	0		-2.53e-05	5e-05
	0	1.56e-05		-1.72e-05	-1.25e-05		-2.33e-05	3.75e-05
	5.1e-05	6.25e-05		4.33e-06	1.25e-05		-2.25e-05	3.75e-05
	-4.5e-06	0		-7.42e-06	1.25e-05		-8.09e-06	0
	-1.05e-05	-7.81e-05		-2.88e-05	-2.5e-05		-4.38e-06	2.5e-05
	2.7e-05	-4.69e-05		-1.36e-05	0		7.96e-06	1.25e-05
	2.7e-05	1.56e-05		-1.71e-05	1.25e-05		1.43e-05	6.25e-05
	4.95e-05	1.56e-05		-1.86e-05	-2.5e-05		1.68e-06	2.5e-05
	9e-06	-1.56e-05		-2.14e-05	-1.25e-05		1.9e-06	1.25e-05
	1.5e-06	-1.56e-05		-1.46e-05	0		1.98e-05	-1.25e-05
	2.85e-05	-1.56e-05		-1.48e-05	0		2.05e-05	2.5e-05
	1.5e-06	0		-3.81e-05	0		1.47e-05	0.0001
	1.5e-06	-3.13e-05		-2.11e-05	1.25e-05		3.33e-06	7.5e-05
	4.8e-05	-3.13e-05		-4.66e-06	2.5e-05		4.39e-06	6.25e-05
	6.45e-05	1.56e-05		1.24e-05	1.25e-05		-8.26e-06	6.25e-05
	2.1e-05	6.25e-05		3.07e-05	-1.25e-05		-3.56e-05	3.75e-05
	2.55e-05	4.69e-05		-5.4e-06	-1.25e-05		-2.62e-05	1.25e-05
	6.45e-05	6.25e-05		-6.29e-06	0		-3.4e-05	5e-05
	2.55e-05	3.13e-05		2.35e-05	3.75e-05		-2.45e-05	7.5e-05
	-7.2e-05	3.13e-05		-2.15e-05	3.75e-05		1.98e-05	8.75e-05
	-3.15e-05	3.13e-05		-5.89e-05	3.75e-05		2.61e-05	0.0001
	1.35e-05	1.56e-05		1.06e-05	0		1.29e-05	5e-05
	6e-06	3.13e-05		3.28e-05	0		-3.52e-06	3.75e-05
	-1.35e-05	4.69e-05		1.39e-05	2.5e-05		1.86e-05	6.25e-05
	-2.55e-05	3.13e-05		1.56e-05	2.5e-05		2.09e-06	1.25e-05
	0	-1.56e-05		6.38e-06	1.25e-05		1.09e-05	2.5e-05
	7.5e-06	-3.13e-05		2.53e-05	1.25e-05		8.31e-06	3.75e-05
	2.25e-05	-7.81e-05		1.61e-05	1.25e-05		-1.78e-05	2.5e-05
	3.6e-05	-0.000141		4.31e-06	2.5e-05		1.24e-05	1.25e-05
	-2.25e-05	-9.38e-05		-2.36e-06	1.25e-05		5.34e-05	1.25e-05
	-4.5e-06	1.56e-05		-1.16e-05	5e-05		2.4e-05	1.25e-05
	4.35e-05	3.13e-05		-1.19e-05	2.5e-05		-6.01e-06	3.75e-05
	3e-05	6.25e-05		-2.94e-05	-1.25e-05		-1.72e-07	5e-05
	3.3e-05	3.13e-05		-2.14e-05	-1.25e-05		-1.16e-06	1.25e-05
	4.2e-05	0		-1.33e-05	2.5e-05		1.47e-05	-1.25e-05
	3.6e-05	-3.13e-05		7.54e-06	5e-05		2.58e-05	0
	2.4e-05	-4.69e-05		-2.22e-05	3.75e-05		9.62e-06	5e-05
	3.45e-05	-3.13e-05		-3.26e-06	1.25e-05		9.22e-06	6.25e-05
	4.95e-05	6.25e-05		2.27e-05	1.25e-05		8.48e-06	7.5e-05
	2.1e-05	0.000156		7.71e-06	-1.25e-05		1.61e-05	6.25e-05
	1.05e-05	0.000109		1.03e-06	0		2.5e-06	7.5e-05
	-1.05e-05	7.81e-05		-8.22e-06	-1.25e-05		-1.92e-05	8.75e-05
	-3e-06	7.81e-05		-1.04e-05	-1.25e-05		6.86e-06	3.75e-05
	1.35e-05	9.38e-05		1.68e-05	-2.5e-05		1.89e-05	3.75e-05
	4.95e-05	4.69e-05		3.57e-05	-1.25e-05		4.01e-05	6.25e-05
	4.8e-05	4.69e-05		6.65e-06	0		6.3e-05	6.25e-05
	3.45e-05	-1.56e-05		-3.46e-05	3.75e-05		4.52e-05	6.25e-05
	5.25e-05	-4.69e-05		-2.89e-06	0		1.07e-05	8.75e-05
	5.55e-05	1.56e-05		7.06e-06	1.25e-05		1.09e-05	7.5e-05
	2.7e-05	-3.13e-05		7.41e-06	3.75e-05		3.45e-05	5e-05
	6.75e-05	-4.69e-05		2.95e-05	2.5e-05		2.03e-05	1.25e-05
	6e-05	1.56e-05		2.67e-05	1.25e-05		1.14e-05	2.5e-05
	2.1e-05	0		1.23e-05	0		4.09e-05	1.25e-05
	1.35e-05	-4.69e-05		-1.87e-05	1.25e-05		3.11e-05	1.25e-05
	4.65e-05	-1.56e-05		-9.41e-06	3.75e-05		5.84e-06	1.25e-05
	1.8e-05	4.69e-05		3.38e-05	3.75e-05		1.53e-05	6.25e-05
	-1.35e-05	4.69e-05		3.86e-05	0		5.52e-05	6.25e-05
	-4.5e-05	7.81e-05		3.96e-05	1.25e-05		5.96e-05	0
	-4.05e-05	6.25e-05		1.44e-05	2.5e-05		3.77e-05	2.5e-05
	2.4e-05	1.56e-05		-1.09e-05	2.5e-05		-6.08e-07	8.75e-05
	4.5e-06	0		-3.23e-05	0		8.86e-06	0.0001
	-6e-06	6.25e-05		-1.66e-05	1.25e-05		1.38e-05	0.000113
	-6e-06	0.000109		-2.2e-06	1.25e-05		3.39e-05	3.75e-05
	1.2e-05	9.38e-05		-2.04e-05	3.75e-05		6.69e-05	2.5e-05
	1.5e-05	4.69e-05		3.59e-06	2.5e-05		6.75e-05	0
	-4.5e-05	1.56e-05		2.63e-05	1.25e-05		6.73e-05	2.5e-05
	-4.2e-05	0		1.07e-05	1.25e-05		5.67e-05	7.5e-05
	-5.1e-05	-4.69e-05		-1.8e-06	1.25e-05		3.08e-05	5e-05
	3.15e-05	-1.56e-05		-1.24e-05	3.75e-05		4.05e-05	-1.25e-05
	9.15e-05	3.13e-05		-4.34e-06	1.25e-05		5.62e-05	1.25e-05
	6.15e-05	6.25e-05		-2e-05	1.25e-05		3.14e-05	3.75e-05
	4.5e-05	6.25e-05		-7.51e-06	0		1.24e-05	1.25e-05
	3e-05	3.13e-05		-8.46e-06	2.5e-05		2.15e-05	1.25e-05
	1.8e-05	6.25e-05		1.49e-05	5e-05		5.6e-05	-1.25e-05
	2.1e-05	6.25e-05		-1.21e-07	5e-05		5.36e-05	0
	-1.65e-05	3.13e-05		-3.12e-05	3.75e-05		2.85e-05	3.75e-05
	-1.2e-05	0		-3.21e-05	5e-05		-4.21e-06	7.5e-05
	5.25e-05	-3.13e-05		-6.82e-06	1.25e-05		-1.13e-05	5e-05
	4.95e-05	0		1.46e-05	1.25e-05		1.65e-05	2.5e-05
	8.55e-05	6.25e-05		9.84e-06	2.5e-05		3.35e-05	2.5e-05
	6.6e-05	0		-3.46e-05	2.5e-05		5.59e-05	5e-05
	2.7e-05	-1.56e-05		-2.47e-05	2.5e-05		6.3e-05	3.75e-05
	4.95e-05	6.25e-05		-1.22e-05	3.75e-05		3.64e-05	2.5e-05
	1.5e-05	4.69e-05		-3.56e-05	3.75e-05		4.7e-05	1.25e-05
	-3.6e-05	3.13e-05		-1.09e-05	1.25e-05		5.12e-05	1.25e-05
	-1.5e-05	9.38e-05		4.11e-06	3.75e-05		6.14e-05	7.5e-05
	2.1e-05	4.69e-05		-1.67e-05	6.25e-05		2.4e-05	6.25e-05
	-2.1e-05	4.69e-05		-1.96e-05	3.75e-05		-8.58e-06	6.25e-05
	1.5e-06	4.69e-05		6e-07	2.5e-05		2.23e-05	7.5e-05
	1.5e-06	4.69e-05		-1.96e-05	3.75e-05		5.22e-05	5e-05
	2.85e-05	4.69e-05		2.11e-05	2.5e-05		2.95e-05	3.75e-05
	3e-05	3.13e-05		6.69e-06	2.5e-05		3.29e-05	6.25e-05
	-1.5e-06	1.56e-05		-1.48e-05	1.25e-05		3.28e-05	7.5e-05
	-7.5e-06	0		-4.83e-06	1.25e-05		5.49e-05	6.25e-05
	-2.4e-05	3.13e-05		6.09e-07	2.5e-05		4.54e-05	7.5e-05
	-2.1e-05	6.25e-05		-9.9e-07	6.25e-05		4.26e-05	0.0001
	1.35e-05	1.56e-05		-6.43e-06	3.75e-05		5.9e-05	0.000125
	4.35e-05	1.56e-05		2.33e-05	3.75e-05		4.4e-05	0.000113
	2.25e-05	7.81e-05		2.88e-05	1.25e-05		3.38e-05	0.0001
	9e-06	4.69e-05		-8.03e-06	2.5e-05		5.53e-05	7.5e-05
	-3e-06	1.56e-05		-2.44e-05	0		5.15e-05	6.25e-05
	-9e-06	3.13e-05		-1.63e-06	1.25e-05		4.63e-05	3.75e-05
	0	3.13e-05		-6.73e-07	2.5e-05		5.57e-05	5e-05
	2.1e-05	4.69e-05		-9.94e-07	2.5e-05		7.89e-05	5e-05
	6e-06	6.25e-05		-6.44e-06	2.5e-05		4.8e-05	6.25e-05
	4.2e-05	4.69e-05		-2.92e-06	3.75e-05		2.16e-05	6.25e-05
	3.45e-05	3.13e-05		5.72e-06	3.75e-05		5.47e-05	3.75e-05
	2.7e-05	7.81e-05		2.27e-05	5e-05		7.65e-05	2.5e-05
	9.6e-05	6.25e-05		1.79e-05	3.75e-05		8.54e-05	6.25e-05
	9e-05	4.69e-05		1.56e-06	1.25e-05		5.82e-05	5e-05
	4.65e-05	6.25e-05		-7.09e-06	2.5e-05		6.28e-05	3.75e-05
	-2.7e-05	1.56e-05		-2.92e-05	2.5e-05		5.3e-05	5e-05
	-2.85e-05	-4.69e-05		-2.89e-05	1.25e-05		2.99e-05	3.75e-05
	4.35e-05	1.56e-05		-2.34e-05	1.25e-05		6.44e-05	0
	3e-05	6.25e-05		3.15e-06	3.75e-05		6.68e-05	0
	1.35e-05	0.000125		-8.06e-06	3.75e-05		6.63e-05	3.75e-05
	5.1e-05	0.000109		-1.61e-05	6.25e-05		5.99e-05	3.75e-05
	3e-05	9.38e-05		-1.96e-05	7.5e-05		6.03e-05	6.25e-05
	3e-06	0.000141		-2.62e-06	5e-05		4.5e-05	8.75e-05
	4.65e-05	0.000109		-1.25e-05	3.75e-05		6.13e-05	0.000113
	7.65e-05	4.69e-05		-4.61e-05	3.75e-05		7.49e-05	7.5e-05
	7.2e-05	6.25e-05		-2.47e-05	1.25e-05		5.1e-05	0.0001
	7.65e-05	0.000141		-2.37e-05	2.5e-05		5.44e-05	0.000138
	8.85e-05	9.38e-05		-2.28e-05	3.75e-05		6.02e-05	0.000125
	6.9e-05	7.81e-05		-2.76e-05	5e-05		7.87e-05	7.5e-05
	5.7e-05	1.56e-05		-1.7e-05	6.25e-05		8.55e-05	6.25e-05
	5.55e-05	-3.13e-05		-1.41e-05	0.0001		6.36e-05	2.5e-05
	3.45e-05	0		-1.67e-06	8.75e-05		4.96e-05	5e-05
	7.05e-05	4.69e-05		-2.89e-05	6.25e-05		4.8e-05	7.5e-05
	3e-05	4.69e-05		-2.34e-05	3.75e-05		5.41e-05	6.25e-05
	4.05e-05	6.25e-05		-2.18e-05	3.75e-05		7.17e-05	-1.25e-05
	7.2e-05	9.38e-05		-1.51e-05	6.25e-05		8.19e-05	0
	4.2e-05	0.000109		1.53e-05	7.5e-05		8.16e-05	6.25e-05
	3.15e-05	6.25e-05		3.74e-05	5e-05		8.92e-05	8.75e-05
	4.35e-05	9.38e-05		1.53e-05	3.75e-05		0.000121	3.75e-05
	7.65e-05	0.000125		-2.41e-05	2.5e-05		0.000114	6.25e-05
	2.7e-05	7.81e-05		-5.17e-06	3.75e-05		9.05e-05	8.75e-05
	3e-05	-1.56e-05		1.63e-05	2.5e-05		7.78e-05	7.5e-05
	4.05e-05	-3.13e-05		1.85e-05	1.25e-05		6.08e-05	6.25e-05
	1.2e-05	3.13e-05		2.52e-05	2.5e-05		7.49e-05	5e-05
	-9e-06	7.81e-05		1.6e-05	5e-05		8.18e-05	5e-05
	1.35e-05	0.000109		9.25e-06	7.5e-05		7.57e-05	7.5e-05
	0.000107	9.38e-05		-7.71e-06	8.75e-05		9.57e-05	0.0001
	0.000165	4.69e-05		4.78e-06	7.5e-05		8.83e-05	5e-05
	0.000105	4.69e-05		-1.03e-05	6.25e-05		7.84e-05	6.25e-05
	7.8e-05	4.69e-05		-4.81e-06	5e-05		8.8e-05	7.5e-05
	0.000105	0		4.48e-06	6.25e-05		0.000102	5e-05
	0.000134	9.38e-05		-2.23e-06	8.75e-05		0.000101	7.5e-05
	7.8e-05	0.000156		-6.39e-06	8.75e-05		9.09e-05	8.75e-05
	5.7e-05	0.000109		-4.14e-06	8.75e-05		9.96e-05	7.5e-05
	9.3e-05	0.000188		-1.25e-06	7.5e-05		0.000101	0.000138
	5.4e-05	0.000173		-1.37e-05	5e-05		0.000104	0.000125
	5.85e-05	9.38e-05		-2.17e-05	6.25e-05		0.000119	8.75e-05
	1.5e-05	6.25e-05		-9.21e-06	7.5e-05		0.000126	7.5e-05
	6e-05	0.000109		-8.88e-06	7.5e-05		0.000116	0.0001
	5.1e-05	0.000204		-1.5e-05	7.5e-05		0.000113	0.0001
	5.7e-05	0.000156		-1.53e-05	5e-05		0.000108	0.000113
	9.3e-05	0.000125		6.84e-06	6.25e-05		9.33e-05	0.000125
	0.000108	0.000125		1.04e-05	8.75e-05		7.87e-05	0.000113
	0.000111	0.000125		1.65e-05	7.5e-05		9.22e-05	0.0001
	6.3e-05	0.000141		-4.73e-07	6.25e-05		8.9e-05	0.0001
	5.4e-05	0.000109		1.39e-05	2.5e-05		9.8e-05	6.25e-05
	3.3e-05	0.000141		3.67e-05	7.5e-05		9.51e-05	5e-05
	9.75e-05	0.000141		8.86e-06	7.5e-05		0.000103	6.25e-05
	0.000134	0.000125		-1.32e-05	0.000113		8.63e-05	5e-05
	0.000126	0.000141		4.42e-06	0.000125		7.91e-05	6.25e-05
	0.000128	0.000173		3.48e-06	0.000138		0.000109	7.5e-05
	9.45e-05	0.000156		-2.88e-05	0.0001		0.000117	3.75e-05
	9e-05	0.000125		-1.25e-05	0.000113		0.000107	3.75e-05
	0.00011	0.000188		-4.03e-05	0.000113		0.000143	0.000138
	6.6e-05	9.38e-05		-3.93e-05	0.000113		0.000118	0.00015
	0.000102	6.25e-05		-1.27e-05	0.000113		8.1e-05	0.0001
	0.000123	7.81e-05		1.71e-06	0.000125		8.18e-05	7.5e-05
	0.000123	0.000125		-6.26e-06	0.000113		0.000114	0.0001
	0.000167	9.38e-05		2.41e-06	0.0001		0.000116	0.000113
	0.000128	0.000109		1.56e-05	0.0001		0.000107	8.75e-05
	0.00015	0.000125		2.74e-05	7.5e-05		0.000114	6.25e-05
	0.00017	0.000109		2.91e-05	8.75e-05		0.000114	7.5e-05
	0.000146	0.000141		1.66e-05	0.000125		8.99e-05	0.000138
	0.000134	9.38e-05		8.01e-06	0.000113		8.8e-05	0.000113
	0.000128	7.81e-05		1.96e-06	0.000138		9.82e-05	8.75e-05
	0.000128	7.81e-05		1.68e-06	0.000125		0.000113	6.25e-05
	0.000116	0.000141		1.74e-05	0.000125		0.000119	0.0001
	0.000111	0.000125		8.8e-06	0.000125		0.000116	0.00015
	9.6e-05	0.000109		-1.9e-05	0.000113		0.000126	0.000125
	5.55e-05	6.25e-05		5.55e-07	0.000125		0.000117	0.000113
	9.9e-05	0.000109		2.4e-05	0.000138		0.000117	0.000113
	0.000159	0.000125		4.99e-05	0.000113		0.000137	0.000125
	0.000125	0.000125		2.79e-05	0.000113		0.000122	0.000138
	8.85e-05	0.000173		3.91e-05	0.000113		0.000131	0.000125
	6.6e-05	0.000141		2.86e-05	0.0001		0.00012	0.0001
	8.7e-05	0.000125		2.32e-05	0.0001		0.000112	0.000138
	6.15e-05	0.000141		2.62e-05	0.00015		0.000144	0.000163
	3.3e-05	0.000141		3.93e-05	0.00015		0.000165	0.000163
	6.6e-05	0.000125		4.93e-05	0.00015		0.000155	0.000125
	0.000107	0.000156		4.58e-05	0.000125		0.000126	0.000125
	0.000158	0.000235		3.21e-05	0.000113		0.000119	0.000138
	0.000137	0.000204		3.83e-05	0.000138		0.000136	0.000125
	7.2e-05	0.000173		2.58e-05	0.000175		0.000154	0.0001
	7.65e-05	0.000204		7.02e-06	0.000188		0.000142	0.000163
	0.000105	0.000204		2.15e-05	0.000163		0.000145	0.000188
	0.000141	0.000204		4.55e-05	0.00015		0.000155	0.000225
	0.000138	0.000125		3.5e-05	0.000175		0.000149	0.000188
	9.9e-05	0.000156		3.16e-05	0.000188		0.000158	0.000188
	6.9e-05	0.000125		3.9e-05	0.000213		0.000185	0.0002
	5.55e-05	0.000156		2.02e-05	0.0002		0.00017	0.0002
	9.9e-05	0.000156		2.76e-05	0.000175		0.000151	0.000213
	9.9e-05	0.000173		4.85e-05	0.000175		0.000143	0.000213
	0.000122	0.000235		2.97e-05	0.00015		0.000164	0.000188
	0.00018	0.000281		2.3e-05	0.000175		0.000159	0.00015
	0.000177	0.000204		2.73e-05	0.000188		0.000146	0.000175
	0.000186	0.000141		4.81e-05	0.000213		0.000159	0.0002
	0.000218	0.000141		6.52e-05	0.000213		0.000139	0.000163
	0.000233	0.000125		5.6e-05	0.000213		0.00011	0.000213
	0.000197	0.000125		4.49e-05	0.000163		9.72e-05	0.000238
	0.000192	0.000141		5.74e-05	0.000175		0.000135	0.000225
	0.000192	0.000204		5.59e-05	0.000238		0.000177	0.000213
	0.000179	0.000204		3.97e-05	0.000225		0.000147	0.000175
	0.000201	0.000156		5.35e-05	0.000188		0.000163	0.000175
	0.000185	0.000141		6.67e-05	0.000188		0.000147	0.000175
	0.000153	0.000235		7.61e-05	0.0002		0.000151	0.000175
	0.000155	0.000173		4.26e-05	0.00025		0.000136	0.000225
	0.000153	0.000219		2.57e-05	0.000275		0.000148	0.000238
	0.000177	0.00025		5.04e-05	0.00025		0.000166	0.000175
	0.000204	0.000298		6.94e-05	0.000263		0.000167	0.000138
	0.000189	0.00025		8e-05	0.000263		0.000178	0.000163
	0.000218	0.000204		7.41e-05	0.00025		0.000196	0.000163
	0.000221	0.000235		8.92e-05	0.000288		0.000201	0.000175
	0.000212	0.000219		8.38e-05	0.000313		0.000202	0.000188
	0.000201	0.000204		6.76e-05	0.000263		0.000192	0.000188
	0.000239	0.000219		7.51e-05	0.000288		0.000194	0.000213
	0.000246	0.000204		9.02e-05	0.0003		0.000139	0.0002
	0.000239	0.000188		0.000125	0.000275		0.000168	0.000225
	0.000219	0.000204		0.000101	0.000263		0.000212	0.00025
	0.000183	0.000188		8.83e-05	0.000275		0.000226	0.00025
	0.000186	0.000188		0.0001	0.000325		0.000214	0.00025
	0.000231	0.000235		9.36e-05	0.000338		0.000199	0.000238
	0.000225	0.000141		0.000109	0.000325		0.000209	0.000263
	0.000215	0.000188		0.000153	0.00035		0.000228	0.00025
	0.000206	0.000235		0.000139	0.000338		0.000237	0.000238
	0.000171	0.00025		0.000112	0.000313		0.00025	0.000263
	0.000185	0.00025		0.000123	0.000375		0.00026	0.000275
	0.000165	0.000204		0.000117	0.000375		0.000242	0.000263
	0.000189	0.000204		0.000122	0.00035		0.000229	0.00025
	0.00023	0.000219		0.000153	0.000363		0.000221	0.0002
	0.000236	0.000204		0.000176	0.0004		0.000227	0.000188
	0.000264	0.000235		0.000146	0.000388		0.000225	0.000275
	0.000285	0.00025		0.000156	0.00035		0.000215	0.000313
	0.00029	0.000298		0.000172	0.000363		0.000245	0.000238
	0.000266	0.000266		0.000161	0.000375		0.000251	0.000188
	0.000263	0.000156		0.000185	0.0004		0.000219	0.000163
	0.000272	0.000125		0.000171	0.0004		0.000233	0.0002
	0.000251	0.000156		0.000145	0.000413		0.000249	0.000225
	0.000248	0.000173		0.000163	0.00045		0.000254	0.000225
	0.00023	0.000188		0.000193	0.00045		0.000256	0.000275
	0.000261	0.000204		0.000201	0.000438		0.000276	0.000288
	0.000258	0.000281		0.000171	0.00045		0.000285	0.000275
	0.000233	0.000281		0.000177	0.000475		0.000258	0.000263
	0.000255	0.000281		0.000198	0.0005		0.00027	0.0002
	0.000303	0.000219		0.000195	0.000488		0.00028	0.00025
	0.000272	0.000204		0.000188	0.0005		0.000278	0.000288
	0.000234	0.000281		0.000164	0.000513		0.000269	0.000275
	0.000225	0.000313		0.000186	0.000538		0.000259	0.000263
	0.000255	0.000375		0.000205	0.000538		0.00027	0.000275
	0.000195	0.000298		0.000226	0.000525		0.000287	0.000288
	0.000257	0.00025		0.000201	0.000513		0.000295	0.0003
	0.00029	0.000298		0.000186	0.000488		0.000354	0.000275
	0.0003	0.000375		0.000202	0.0005		0.00034	0.000288
	0.000359	0.000329		0.000196	0.000525		0.000305	0.000288
	0.000326	0.000219		0.000221	0.000525		0.000296	0.000275
	0.000272	0.000235		0.000205	0.000538		0.000313	0.000263
	0.000254	0.000329		0.000207	0.000525		0.000319	0.000238
	0.000296	0.00036		0.000205	0.000525		0.000315	0.00025
	0.000348	0.000406		0.000217	0.000588		0.000305	0.000275
	0.000321	0.000375		0.000231	0.000638		0.000327	0.000238
	0.000309	0.000329		0.000265	0.000613		0.000343	0.00025
	0.000324	0.000313		0.000256	0.000588		0.000347	0.000238
	0.000362	0.000313		0.000277	0.0006		0.000343	0.000275
	0.00038	0.000313		0.00025	0.000625		0.00035	0.000288
	0.000396	0.000266		0.000269	0.0006		0.000342	0.000275
	0.000402	0.000235		0.000286	0.000613		0.000342	0.000363
	0.00039	0.000313		0.000298	0.000638		0.000354	0.000363
	0.000372	0.000344		0.000293	0.000625		0.000325	0.00035
	0.000347	0.000344		0.00027	0.000625		0.000315	0.000313
	0.00035	0.000329		0.000276	0.000625		0.000318	0.000288
	0.000369	0.000344		0.000279	0.0006		0.000347	0.00035
	0.000342	0.000406		0.000311	0.000625		0.000352	0.00035
	0.000327	0.000391		0.000312	0.0006		0.00035	0.000338
	0.000389	0.00036		0.000294	0.000588		0.000356	0.000325
	0.000384	0.00036		0.000308	0.000638		0.000375	0.000325
	0.000383	0.00036		0.000308	0.000638		0.000367	0.000325
	0.000402	0.000391		0.000326	0.000625		0.000355	0.0003
	0.000432	0.000344		0.000352	0.000638		0.00036	0.000313
	0.000392	0.00036		0.00036	0.00065		0.000365	0.000325
	0.000411	0.000438		0.000367	0.000638		0.000367	0.000338
	0.000351	0.000423		0.000362	0.000588		0.000367	0.000363
	0.000353	0.000391		0.000364	0.0006		0.00036	0.000363
	0.000341	0.000423		0.000366	0.000625		0.000363	0.000363
	0.000353	0.000454		0.000387	0.000638		0.000365	0.00035
	0.000374	0.000454		0.000403	0.000625		0.000364	0.000388
	0.000404	0.000423		0.000409	0.00065		0.000355	0.000375
	0.000413	0.000406		0.000407	0.000688		0.000368	0.000388
	0.000455	0.000406		0.000411	0.000675		0.000397	0.0004
	0.000458	0.000438		0.000416	0.000675		0.000418	0.000413
	0.00041	0.000454		0.000422	0.000663		0.000412	0.000413
	0.000368	0.000454		0.000395	0.000675		0.000366	0.000413
	0.000359	0.000406		0.000407	0.000663		0.000335	0.00045
	0.000348	0.000406		0.000448	0.000688		0.000365	0.000438
	0.000392	0.000454		0.000466	0.000675		0.000383	0.000438
	0.000443	0.000454		0.000489	0.000675		0.000367	0.000425
	0.000467	0.000438		0.000511	0.000675		0.000341	0.0005
	0.000473	0.000485		0.000498	0.000663		0.000358	0.000488
	0.000468	0.000454		0.000503	0.00065		0.00035	0.000463
	0.000417	0.000454		0.000488	0.000688		0.000335	0.000475
	0.000384	0.000423		0.000498	0.000675		0.000343	0.000488
	0.000402	0.000375		0.000525	0.000688		0.000375	0.0005
	0.000405	0.000454		0.000535	0.000675		0.000363	0.000475
	0.000395	0.000548		0.000519	0.00065		0.000376	0.00045
	0.000423	0.000548		0.000521	0.000613		0.000365	0.00045
	0.000419	0.000579		0.000547	0.00065		0.000341	0.000475
	0.000405	0.000563		0.000581	0.00065		0.000359	0.000513
	0.000404	0.000548		0.000582	0.00065		0.000351	0.000513
	0.000432	0.0005		0.000571	0.000663		0.000345	0.000475
	0.000459	0.000516		0.000574	0.000688		0.000344	0.0005
	0.000422	0.000531		0.000585	0.00065		0.000302	0.000575
	0.000419	0.000531		0.000606	0.00065		0.000278	0.000563
	0.00047	0.000563		0.000622	0.00065		0.000312	0.000575
	0.000462	0.000594		0.000633	0.000663		0.00031	0.000563
	0.000485	0.000625		0.000655	0.000675		0.000358	0.000575
	0.000455	0.000594		0.00067	0.000688		0.000364	0.000538
	0.000431	0.000641		0.000696	0.000675		0.000371	0.000613
	0.000494	0.000641		0.000692	0.000625		0.000354	0.000638
	0.000495	0.000673		0.000691	0.000625		0.000368	0.00065
	0.000453	0.000735		0.000713	0.000675		0.000347	0.000625
	0.000411	0.000735		0.000711	0.000688		0.000333	0.0006
	0.000449	0.000735		0.000712	0.00065		0.000318	0.00065
	0.000479	0.000766		0.000706	0.00065		0.000342	0.000663
	0.000452	0.000813		0.000755	0.000675		0.00037	0.000638
	0.000431	0.000829		0.000748	0.00065		0.000355	0.000638
	0.000428	0.000829		0.000723	0.000638		0.000353	0.000675
	0.000455	0.000813		0.000709	0.000663		0.000329	0.000675
	0.000425	0.000813		0.000738	0.000638		0.000327	0.000675
	0.000429	0.000798		0.00077	0.00065		0.000358	0.000663
	0.000438	0.000781		0.000778	0.0007		0.000356	0.000688
	0.000482	0.000875		0.000804	0.000675		0.000336	0.000688
	0.000512	0.000985		0.0008	0.00065		0.000312	0.00065
	0.000468	0.000985		0.000801	0.00065		0.000305	0.000663
	0.000443	0.00105		0.000762	0.000675		0.000316	0.000675
	0.000471	0.00105		0.000751	0.000663		0.000359	0.000725
	0.000459	0.00106		0.000759	0.000663		0.000369	0.000738
	0.000483	0.00108		0.000775	0.000663		0.000349	0.000775
	0.000509	0.00105		0.000798	0.00065		0.000335	0.000725
	0.000494	0.00105		0.000798	0.000613		0.000318	0.000725
	0.000441	0.00109		0.000785	0.000625		0.000343	0.000738
	0.000453	0.00114		0.000766	0.000625		0.000365	0.000738
	0.000455	0.00119		0.000764	0.000625		0.000352	0.000725
	0.000464	0.00116		0.000761	0.0006		0.000332	0.000788
	0.00047	0.0012		0.000761	0.000588		0.00031	0.00075
	0.000453	0.00131		0.000757	0.0006		0.000348	0.000713
	0.000464	0.00135		0.000762	0.0006		0.000367	0.000725
	0.000407	0.00133		0.000748	0.000625		0.000358	0.000738
	0.000402	0.0013		0.000744	0.00065		0.000314	0.00075
	0.000428	0.00131		0.000763	0.000625		0.000295	0.000738
	0.000437	0.00135		0.000767	0.000625		0.000332	0.000775
	0.000425	0.00139		0.000735	0.000613		0.000349	0.000788
	0.00041	0.00138		0.000737	0.000625		0.00034	0.000725
	0.000447	0.00139		0.000742	0.000625		0.00032	0.000738
	0.000497	0.00143		0.000736	0.000625		0.00031	0.00075
	0.000489	0.00145		0.000748	0.000625		0.000327	0.000763
	0.000527	0.0015		0.00077	0.000638		0.000338	0.00075
	0.000555	0.00155		0.000764	0.000663		0.000343	0.000763
	0.000507	0.00163		0.000738	0.00065		0.000346	0.000763
	0.000458	0.0016		0.000707	0.0006		0.00035	0.0007
	0.000485	0.00166		0.000701	0.000575		0.000364	0.000688
	0.000534	0.00169		0.000721	0.000613		0.000354	0.000713
	0.00053	0.00169		0.000721	0.000575		0.000335	0.000763
	0.000491	0.00168		0.00071	0.0006		0.000353	0.000738
	0.000474	0.00166		0.000717	0.0006		0.000341	0.000688
	0.000465	0.00163		0.000688	0.000588		0.000317	0.000738
	0.000471	0.00163		0.000674	0.00055		0.000296	0.000725
	0.000519	0.00168		0.000636	0.0006		0.000319	0.0007
	0.000542	0.00166		0.000636	0.000625		0.000309	0.0007
	0.000525	0.00163		0.000673	0.0006		0.000297	0.000725
	0.000506	0.00164		0.000682	0.0006		0.000303	0.0007
	0.000555	0.00163		0.000653	0.000625		0.000327	0.000725
	0.00056	0.0016		0.000656	0.000613		0.000342	0.000725
	0.000585	0.00166		0.000663	0.000588		0.000358	0.000725
	0.000557	0.00173		0.000676	0.0006		0.000357	0.0007
	0.000543	0.00169		0.000658	0.000613		0.000366	0.00075
	0.000545	0.00169		0.000669	0.000588		0.000343	0.000725
	0.000507	0.00161		0.000671	0.000575		0.000324	0.000763
	0.000536	0.00158		0.00066	0.0006		0.000302	0.00075
	0.000579	0.00158		0.00064	0.000613		0.000337	0.000713
	0.000582	0.00158		0.000602	0.000625		0.000344	0.000713
	0.00059	0.00163		0.00061	0.000625		0.000321	0.0007
	0.000632	0.00163		0.000606	0.000588		0.000312	0.000725
	0.000608	0.00161		0.000617	0.000588		0.00033	0.0007
	0.000557	0.00164		0.000603	0.000575		0.000336	0.000675
	0.000584	0.0016		0.000593	0.000588		0.000314	0.000675
	0.000599	0.00155		0.000611	0.000575		0.000311	0.000688
	0.000641	0.00144		0.00062	0.000575		0.000338	0.000688
	0.000678	0.00138		0.000588	0.000563		0.000367	0.000713
	0.000722	0.00143		0.000602	0.0006		0.000352	0.000775
	0.000666	0.00149		0.000595	0.000625		0.000333	0.000725
	0.000624	0.0015		0.000587	0.0006		0.000358	0.000675
	0.000603	0.00143		0.000586	0.0006		0.000351	0.000663
	0.000677	0.00139		0.00061	0.0006		0.000327	0.000675
	0.000674	0.00135		0.000605	0.0006		0.000328	0.00065
	0.000674	0.00136		0.000623	0.000563		0.00031	0.000725
	0.000663	0.00133		0.000623	0.00055		0.000324	0.000775
	0.000678	0.0013		0.000609	0.000588		0.000319	0.000763
	0.000672	0.0013		0.000576	0.0006		0.000318	0.000725
	0.000705	0.00126		0.000583	0.000588		0.000328	0.000688
	0.000714	0.0013		0.000571	0.000588		0.000353	0.000663
	0.000758	0.0012		0.000589	0.000588		0.000327	0.000688
	0.000783	0.00114		0.000583	0.0006		0.000322	0.000725
	0.000773	0.0012		0.000567	0.000588		0.000332	0.00075
	0.000788	0.00122		0.000596	0.000638		0.000318	0.000713
	0.000798	0.00119		0.0006	0.00065		0.000327	0.000688
	0.000812	0.00106		0.00058	0.000613		0.000358	0.000675
	0.000813	0.00105		0.000581	0.000575		0.000368	0.000625
	0.000791	0.00102		0.000572	0.0006		0.000368	0.000613
	0.000789	0.00106		0.000587	0.000575		0.000365	0.000588
	0.000792	0.00113		0.000558	0.000588		0.000349	0.000613
	0.000855	0.00119		0.000523	0.000638		0.000345	0.000625
	0.000915	0.00109		0.000544	0.000625		0.000348	0.00065
	0.000902	0.00102		0.000553	0.000588		0.000375	0.000638
	0.00092	0.00111		0.000568	0.0006		0.00038	0.00065
	0.000863	0.00108		0.000557	0.000588		0.000346	0.00065
	0.000815	0.00105		0.000532	0.000575		0.000323	0.000625
	0.000848	0.00108		0.000544	0.000575		0.000327	0.000625
	0.000879	0.00106		0.000558	0.0006		0.000342	0.000663
	0.000921	0.00103		0.000555	0.0006		0.000362	0.000625
	0.000918	0.001		0.00057	0.000613		0.00038	0.00065
	0.000875	0.000985		0.000568	0.000613		0.000375	0.000638
	0.000923	0.000969		0.000536	0.0006		0.000336	0.00065
	0.000926	0.00102		0.000532	0.000613		0.000315	0.00065
	0.000885	0.00109		0.000517	0.0006		0.000321	0.000588
	0.00087	0.00109		0.000508	0.000625		0.000335	0.000563
	0.000885	0.00102		0.000524	0.000575		0.000386	0.00055
	0.000896	0.000969		0.000514	0.00055		0.0004	0.000525
	0.000896	0.000985		0.000521	0.000563		0.000387	0.000563
	0.000851	0.000954		0.000531	0.000575		0.000364	0.000588
	0.000884	0.000891		0.000547	0.0006		0.000319	0.000563
	0.00089	0.000923		0.000543	0.0006		0.000319	0.000588
	0.000839	0.000938		0.000527	0.000588		0.000358	0.000563
	0.000806	0.000891		0.000484	0.0006		0.000345	0.000575
	0.000902	0.000923		0.000479	0.000588		0.00032	0.000575
	0.000914	0.000906		0.000514	0.000575		0.000319	0.000588
	0.000899	0.000938		0.000517	0.000575		0.000332	0.000575
	0.000918	0.00086		0.000496	0.000575		0.000349	0.00055
	0.000878	0.000844		0.000499	0.000538		0.000332	0.000488
	0.000824	0.000891		0.000504	0.000538		0.000339	0.0005
	0.000839	0.000969		0.000475	0.00055		0.000354	0.000513
	0.000855	0.001		0.000455	0.000588		0.000369	0.00055
	0.000831	0.00102		0.000479	0.000563		0.000368	0.000563
	0.000779	0.000985		0.00048	0.00055		0.000371	0.0005
	0.000764	0.000985		0.000473	0.000575		0.000354	0.000475
	0.000791	0.001		0.000498	0.00055		0.000353	0.00045
	0.000794	0.001		0.000481	0.000538		0.00036	0.000425
	0.000761	0.00103		0.000496	0.000563		0.00036	0.000513
	0.000779	0.00109		0.000497	0.000575		0.000353	0.000525
	0.000797	0.00114		0.000475	0.00055		0.000341	0.000538
	0.000792	0.00114		0.000475	0.000513		0.000348	0.000525
	0.000798	0.0012		0.000454	0.000525		0.000354	0.000488
	0.000813	0.00114		0.000442	0.000538		0.00039	0.000488
	0.000836	0.00105		0.000429	0.000525		0.000391	0.000525
	0.000765	0.00111		0.000425	0.000513		0.000377	0.000525
	0.000731	0.00122		0.000437	0.000513		0.000346	0.000513
	0.000734	0.0013		0.000457	0.000488		0.000346	0.000475
	0.00066	0.00129		0.000449	0.000475		0.00037	0.000475
	0.000716	0.00129		0.000462	0.000463		0.000382	0.000513
	0.000741	0.00124		0.0005	0.00045		0.000363	0.0005
	0.000719	0.00129		0.000475	0.000463		0.000357	0.000513
	0.000714	0.00131		0.00045	0.000413		0.000369	0.000463
	0.00069	0.00135		0.000443	0.000363		0.000346	0.000488
	0.000743	0.00136		0.000454	0.0004		0.000364	0.00045
	0.000747	0.00131		0.000468	0.0004		0.000347	0.00045
	0.000699	0.00126		0.000441	0.000388		0.000345	0.000425
	0.00068	0.00122		0.000444	0.00035		0.00035	0.000425
	0.000708	0.00125		0.000451	0.0003		0.000352	0.00045
	0.000726	0.00119		0.000469	0.000263		0.000372	0.000475
	0.000746	0.00114		0.000463	0.000263		0.00041	0.000475
	0.000734	0.00109		0.000482	0.000263		0.000397	0.00045
	0.000702	0.00105		0.000451	0.000225		0.000368	0.000413
	0.000734	0.000906		0.000435	0.000213		0.000379	0.0004
	0.000732	0.00086		0.000474	0.0002		0.000348	0.000375
	0.000744	0.000798		0.000448	0.000175		0.000344	0.000363
	0.000765	0.000673		0.00045	0.000163		0.000373	0.000363
	0.000791	0.000673		0.000466	0.00015		0.000393	0.000388
	0.000728	0.000641		0.000438	0.000125		0.000402	0.000375
	0.000744	0.000579		0.00043	0.000138		0.00041	0.00035
	0.000798	0.000469		0.000436	0.000125		0.00039	0.000363
	0.000821	0.00036		0.000444	0.000113		0.000372	0.000363
	0.000824	0.000344		0.000447	8.75e-05		0.000357	0.000363
	0.000819	0.00025		0.000469	8.75e-05		0.00035	0.000325
	0.000801	0.000173		0.000467	5e-05		0.000344	0.0003
	0.00077	-1.56e-05		0.000485	0		0.000361	0.0003
	0.000836	-9.38e-05		0.000463	-2.5e-05		0.000395	0.000313
	0.000866	-0.000141		0.000423	-0.0001		0.000394	0.000263
	0.0009	-0.000219		0.000452	-0.00015		0.000361	0.000213
	0.000912	-0.00036		0.000449	-0.000138		0.000362	0.000213
	0.000932	-0.000531		0.00045	-0.000163		0.000391	0.000238
	0.000956	-0.000656		0.000487	-0.0002		0.000366	0.000163
	0.000938	-0.000735		0.000491	-0.000188		0.000351	0.0002
	0.000927	-0.000829		0.000454	-0.000188		0.000369	0.000225
	0.000968	-0.00086		0.000454	-0.000213		0.000363	0.000163
	0.000984	-0.000985		0.000472	-0.000263		0.000391	7.5e-05
	0.000936	-0.00111		0.000493	-0.000275		0.000403	2.5e-05
	0.000939	-0.00122		0.000476	-0.000275		0.000372	0
	0.000939	-0.0013		0.000473	-0.0003		0.000371	-5e-05
	0.000959	-0.00139		0.000476	-0.000338		0.00041	-8.75e-05
	0.00102	-0.0015		0.000474	-0.000388		0.000429	-0.000125
	0.00102	-0.00156		0.000473	-0.000438		0.000418	-0.000163
	0.000996	-0.00164		0.000461	-0.000488		0.000446	-0.000213
	0.00102	-0.00168		0.000486	-0.000488		0.000447	-0.000288
	0.001	-0.0018		0.000517	-0.000513		0.000461	-0.0004
	0.00101	-0.00183		0.000538	-0.000563		0.000463	-0.00045
	0.00106	-0.00199		0.000529	-0.000588		0.00047	-0.000475
	0.001	-0.00208		0.000507	-0.000613		0.000426	-0.000438
	0.00102	-0.00219		0.000498	-0.000625		0.000451	-0.000488
	0.00104	-0.00226		0.000483	-0.000613		0.000476	-0.000588
	0.00108	-0.00236		0.000479	-0.000625		0.000486	-0.000663
	0.00104	-0.00243		0.00049	-0.00065		0.000494	-0.0007
	0.000936	-0.00243		0.000497	-0.000675		0.000506	-0.000763
	0.000959	-0.00254		0.000513	-0.000713		0.000549	-0.000788
	0.000996	-0.00255		0.00048	-0.000738		0.000557	-0.000838
	0.00103	-0.0026		0.000497	-0.000725		0.00056	-0.000913
	0.000989	-0.00263		0.000527	-0.000738		0.00061	-0.000988
	0.000992	-0.00269		0.00052	-0.000788		0.000639	-0.00105
	0.000995	-0.00281		0.000508	-0.000825		0.000638	-0.00115
	0.00093	-0.00279		0.000503	-0.000825		0.000637	-0.00119
	0.000852	-0.00276		0.00049	-0.000863		0.000657	-0.0012
	0.000852	-0.00288		0.000472	-0.000888		0.000665	-0.00126
	0.000794	-0.00294		0.000459	-0.000888		0.000634	-0.0013
	0.000699	-0.00298		0.000429	-0.000925		0.000617	-0.00134
	0.000674	-0.00294		0.000431	-0.000988		0.000636	-0.00144
	0.000596	-0.00298		0.000417	-0.001		0.000653	-0.0015
	0.000501	-0.00294		0.000391	-0.00095		0.000659	-0.00154
	0.000453	-0.00295		0.000361	-0.000988		0.00064	-0.00156
	0.000381	-0.00293		0.000328	-0.00104		0.000628	-0.00158
	0.000338	-0.00285		0.000306	-0.00106		0.000627	-0.0016
	0.000251	-0.00285		0.00029	-0.00108		0.000614	-0.00163
	0.000141	-0.00283		0.000252	-0.00109		0.000583	-0.00165
	2.85e-05	-0.00279		0.000241	-0.00111		0.000571	-0.00169
	-3.3e-05	-0.00279		0.000241	-0.00115		0.000546	-0.00171
	-0.000119	-0.00279		0.000223	-0.00115		0.000496	-0.00174
	-0.000272	-0.0027		0.000196	-0.00118		0.000446	-0.00178
	-0.000345	-0.00266		0.000185	-0.00119		0.000422	-0.00174
	-0.00042	-0.00264		0.000155	-0.0012		0.000403	-0.00175
	-0.000485	-0.00263		0.000138	-0.00118		0.000313	-0.00175
	-0.000486	-0.00258		8.95e-05	-0.00115		0.000274	-0.00176
	-0.000534	-0.00249		6.85e-05	-0.00119		0.000237	-0.00179
	-0.00063	-0.00238		2.7e-05	-0.00123		0.000194	-0.00176
	-0.000692	-0.00231		2.32e-05	-0.00128		0.000152	-0.0017
	-0.000713	-0.0023		4.12e-06	-0.00128		8.98e-05	-0.00168
	-0.000756	-0.00223		-7.3e-06	-0.00129		3.37e-05	-0.0017
	-0.00075	-0.00219		-2.83e-05	-0.00134		-4.32e-06	-0.00168
	-0.000789	-0.00218		-5.96e-05	-0.00136		-5.89e-05	-0.00159
	-0.00077	-0.00214		-0.000101	-0.00134		-9.54e-05	-0.00158
	-0.00075	-0.00208		-9.91e-05	-0.00134		-0.000147	-0.00156
	-0.000818	-0.00194		-0.000112	-0.00136		-0.000164	-0.00151
	-0.000825	-0.00191		-0.000128	-0.00138		-0.000191	-0.00148
	-0.000821	-0.00189		-0.000129	-0.00141		-0.000217	-0.00149
	-0.000857	-0.00183		-0.000157	-0.00145		-0.000257	-0.00148
	-0.000866	-0.00183		-0.000168	-0.00144		-0.000322	-0.00144
	-0.000876	-0.00179		-0.00018	-0.00145		-0.000328	-0.00139
	-0.000929	-0.0017		-0.000184	-0.00145		-0.00031	-0.00139
	-0.000957	-0.00161		-0.000165	-0.00143		-0.000286	-0.00141
	-0.000975	-0.00163		-0.000163	-0.00143		-0.000309	-0.00133
	-0.00102	-0.00161		-0.000188	-0.00144		-0.000322	-0.00126
	-0.00104	-0.00151		-0.000211	-0.00148		-0.000336	-0.00124
	-0.00106	-0.00148		-0.000235	-0.00148		-0.000345	-0.00124
	-0.00104	-0.00139		-0.000269	-0.00148		-0.000375	-0.00118
	-0.00104	-0.00131		-0.00029	-0.0015		-0.000385	-0.00115
	-0.0011	-0.00131		-0.000314	-0.0015		-0.000345	-0.00111
	-0.00111	-0.00129		-0.000284	-0.00149		-0.000327	-0.00108
	-0.00115	-0.00125		-0.000298	-0.0015		-0.00036	-0.00101
	-0.00114	-0.00124		-0.000315	-0.00148		-0.000364	-0.000988
	-0.0012	-0.00124		-0.000327	-0.00143		-0.000383	-0.000988
	-0.00118	-0.00111		-0.000348	-0.00145		-0.00038	-0.00095
	-0.0012	-0.00106		-0.000391	-0.00145		-0.000363	-0.0009
	-0.00122	-0.001		-0.000395	-0.00144		-0.000372	-0.000925
	-0.00122	-0.00105		-0.000422	-0.00144		-0.000384	-0.000888
	-0.00122	-0.00113		-0.000432	-0.00139		-0.000381	-0.00085
	-0.00123	-0.00106		-0.000433	-0.00134		-0.000395	-0.000838
	-0.00127	-0.00102		-0.000455	-0.00136		-0.000389	-0.00085
	-0.00124	-0.001		-0.000497	-0.00136		-0.000371	-0.0008
	-0.00124	-0.000954		-0.000525	-0.00136		-0.000352	-0.000825
	-0.00131	-0.000954		-0.000519	-0.0013		-0.000379	-0.000763
	-0.00133	-0.000938		-0.000537	-0.00128		-0.000389	-0.000725
	-0.00129	-0.000906		-0.000553	-0.00126		-0.000392	-0.000713
	-0.00129	-0.00086		-0.000549	-0.00125		-0.000419	-0.000713
	-0.00127	-0.000813		-0.000549	-0.00123		-0.000427	-0.000688
	-0.00132	-0.000829		-0.000557	-0.00121		-0.000426	-0.000625
	-0.0013	-0.000798		-0.000563	-0.00118		-0.000404	-0.0006
	-0.00123	-0.000766		-0.000597	-0.00118		-0.000413	-0.000625
	-0.0012	-0.000766		-0.000664	-0.00115		-0.000386	-0.00065
	-0.00129	-0.000735		-0.000701	-0.0011		-0.000378	-0.000663
	-0.00133	-0.000766		-0.000701	-0.0011		-0.000397	-0.000613
	-0.00132	-0.000688		-0.000703	-0.00108		-0.000427	-0.000638
	-0.00129	-0.000688		-0.000736	-0.00103		-0.000428	-0.00055
	-0.00127	-0.000641		-0.000771	-0.001		-0.000425	-0.000538
	-0.00124	-0.00061		-0.00079	-0.000975		-0.000436	-0.000525
	-0.0012	-0.000563		-0.000804	-0.000925		-0.000429	-0.000513
	-0.00119	-0.000594		-0.000818	-0.0009		-0.000437	-0.0005
	-0.00116	-0.000579		-0.000896	-0.00085		-0.00044	-0.000488
	-0.00111	-0.000531		-0.000918	-0.000838		-0.00045	-0.000438
	-0.00109	-0.000531		-0.00092	-0.000838		-0.000452	-0.000413
	-0.00113	-0.000454		-0.000934	-0.000838		-0.000441	-0.000425
	-0.00112	-0.000423		-0.000987	-0.000825		-0.000461	-0.000425
	-0.0011	-0.000454		-0.00102	-0.000788		-0.000484	-0.000438
	-0.00109	-0.0005		-0.00106	-0.00075		-0.000466	-0.000463
	-0.00108	-0.000469		-0.0011	-0.000738		-0.000459	-0.00045
	-0.00108	-0.000469		-0.00113	-0.000725		-0.000454	-0.000413
	-0.00108	-0.000531		-0.00117	-0.000688		-0.000447	-0.000425
	-0.00108	-0.000485		-0.00119	-0.000663		-0.000434	-0.0004
	-0.00109	-0.000454		-0.00121	-0.000625		-0.000437	-0.000413
	-0.00106	-0.000438		-0.00121	-0.000625		-0.000464	-0.000388
	-0.00101	-0.000406		-0.00125	-0.000625		-0.000471	-0.0004
	-0.000995	-0.000438		-0.00131	-0.0006		-0.000464	-0.00035
	-0.000972	-0.000438		-0.00136	-0.000525		-0.000468	-0.0003
	-0.000999	-0.000375		-0.00138	-0.0005		-0.000467	-0.000313
	-0.000956	-0.000344		-0.00142	-0.000475		-0.000449	-0.000288
	-0.00093	-0.000344		-0.00146	-0.000475		-0.000442	-0.0003
	-0.000897	-0.000375		-0.00149	-0.00045		-0.000446	-0.0003
	-0.000894	-0.00036		-0.00152	-0.000463		-0.000462	-0.0003
	-0.000909	-0.000298		-0.00155	-0.000438		-0.000454	-0.00025
	-0.000903	-0.000235		-0.0016	-0.000425		-0.000448	-0.0002
	-0.000891	-0.000219		-0.00168	-0.000413		-0.000429	-0.000188
	-0.000846	-0.000235		-0.00168	-0.000363		-0.000447	-0.000225
	-0.000791	-0.000219		-0.0017	-0.000338		-0.000457	-0.000213
	-0.000842	-0.000204		-0.00172	-0.000313		-0.000436	-0.000163
	-0.000846	-0.000266		-0.00173	-0.000313		-0.000441	-0.000163
	-0.00083	-0.000188		-0.00177	-0.000263		-0.000435	-0.000163
	-0.000863	-0.000125		-0.0018	-0.000263		-0.000444	-0.0002
	-0.000834	-0.000141		-0.00186	-0.00025		-0.00042	-0.0002
	-0.000785	-0.000141		-0.00188	-0.000238		-0.000406	-0.000138
	-0.000725	-0.000156		-0.00187	-0.000213		-0.000435	-0.000125
	-0.000719	-0.000188		-0.00189	-0.000213		-0.000438	-0.000138
	-0.000776	-0.000204		-0.00189	-0.000175		-0.000408	-0.00015
	-0.000767	-0.000156		-0.0019	-0.000113		-0.000408	-0.000163
	-0.000722	-0.000141		-0.00193	-0.0001		-0.000437	-8.75e-05
	-0.000735	-7.81e-05		-0.00193	-0.000138		-0.000446	-7.5e-05
	-0.000732	-7.81e-05		-0.00195	-0.00015		-0.000436	-8.75e-05
	-0.000708	-7.81e-05		-0.00195	-0.000125		-0.00042	-6.25e-05
	-0.000704	-4.69e-05		-0.00195	-7.5e-05		-0.000405	-6.25e-05
	-0.000717	-9.38e-05		-0.00194	-5e-05		-0.000371	-7.5e-05
	-0.000675	-9.38e-05		-0.00194	-3.75e-05		-0.000362	-6.25e-05
	-0.000657	-4.69e-05		-0.00192	-2.5e-05		-0.000346	-5e-05
	-0.000669	1.56e-05		-0.00191	-3.75e-05		-0.000364	-1.25e-05
	-0.000687	0		-0.00189	-2.5e-05		-0.000355	1.25e-05
	-0.00068	0		-0.00185	1.25e-05		-0.000374	1.25e-05
	-0.000672	1.56e-05		-0.00184	5e-05		-0.00038	3.75e-05
	-0.000651	-3.13e-05		-0.00185	7.5e-05		-0.000382	6.25e-05
	-0.000666	0		-0.00183	0.000113		-0.000348	5e-05
	-0.000678	0.000125		-0.00179	0.000138		-0.000352	2.5e-05
	-0.000602	0.000109		-0.00176	0.000163		-0.000372	1.25e-05
	-0.000614	0.000173		-0.00171	0.000125		-0.00037	6.25e-05
	-0.000618	7.81e-05		-0.00167	0.00015		-0.00037	0.000113
	-0.000644	6.25e-05		-0.00161	0.000138		-0.000378	0.000113
	-0.000611	6.25e-05		-0.00157	0.000188		-0.000375	8.75e-05
	-0.000584	0.000125		-0.00156	0.000213		-0.000344	2.5e-05
	-0.0006	0.000173		-0.00156	0.000225		-0.000353	5e-05
	-0.000537	0.000188		-0.00153	0.000225		-0.000364	0.000138
	-0.000467	0.000141		-0.00148	0.000225		-0.00035	0.000163
	-0.000509	0.000173		-0.00145	0.000263		-0.000326	0.000125
	-0.000492	0.000188		-0.0014	0.000263		-0.000314	0.000125
	-0.000465	0.000219		-0.00135	0.00025		-0.000309	0.000138
	-0.000452	0.00025		-0.00133	0.000263		-0.000312	0.00015
	-0.00044	0.00025		-0.0013	0.000288		-0.000323	0.000225
	-0.000374	0.000235		-0.00128	0.0003		-0.000331	0.000175
	-0.000389	0.00025		-0.00124	0.000325		-0.000334	0.000175
	-0.000414	0.00036		-0.00124	0.00035		-0.000342	0.000225
	-0.000428	0.000313		-0.00118	0.000363		-0.000316	0.000225
	-0.000434	0.000266		-0.00112	0.00035		-0.00032	0.000263
	-0.00041	0.000313		-0.00112	0.000363		-0.000331	0.000263
	-0.000393	0.000313		-0.00109	0.0004		-0.000296	0.000263
	-0.000326	0.000344		-0.00104	0.000438		-0.000309	0.000225
	-0.000285	0.00036		-0.000979	0.00045		-0.000299	0.000225
	-0.000261	0.00036		-0.000952	0.000475		-0.000311	0.000225
	-0.000243	0.000313		-0.000907	0.000475		-0.000303	0.000275
	-0.000213	0.000344		-0.00091	0.000475		-0.000274	0.000263
	-0.000249	0.000423		-0.0009	0.000513		-0.000291	0.00025
	-0.000243	0.000423		-0.000873	0.00055		-0.000295	0.000313
	-0.000212	0.00036		-0.000819	0.000563		-0.00028	0.000363
	-0.00024	0.000406		-0.000772	0.000575		-0.000297	0.000388
	-0.000218	0.000423		-0.00077	0.000575		-0.000292	0.000388
	-0.000188	0.000454		-0.000746	0.000613		-0.00026	0.000388
	-0.000168	0.000406		-0.00071	0.000663		-0.000222	0.000363
	-0.000165	0.000485		-0.000693	0.000675		-0.000215	0.000375
	-0.000146	0.000548		-0.000672	0.000675		-0.000236	0.000375
	-0.000156	0.000531		-0.000636	0.0007		-0.000217	0.0004
	-8.1e-05	0.000516		-0.000612	0.000738		-0.000212	0.000413
	-0.000104	0.000516		-0.000617	0.000763		-0.000212	0.000438
	-9e-05	0.000548		-0.000563	0.000788		-0.000185	0.000463
	-5.1e-05	0.000673		-0.000538	0.000813		-0.000181	0.000463
	-1.95e-05	0.000704		-0.000499	0.000825		-0.000177	0.000513
	-7.05e-05	0.000688		-0.000462	0.00085		-0.000179	0.000488
	-4.95e-05	0.000673		-0.000463	0.000875		-0.000182	0.000513
	-1.2e-05	0.000625		-0.000446	0.000913		-0.000156	0.000538
	-3.3e-05	0.000719		-0.000414	0.000938		-0.000169	0.00055
	-1.2e-05	0.00075		-0.000411	0.000975		-0.00019	0.000588
	-1.5e-06	0.000813		-0.000398	0.000975		-0.000171	0.000625
	-4.5e-06	0.000781		-0.000338	0.001		-0.00017	0.0006
	-3e-06	0.000829		-0.000341	0.00104		-0.000156	0.00065
	5.55e-05	0.000923		-0.000333	0.00104		-0.000143	0.000688
	8.25e-05	0.000954		-0.000326	0.00109		-0.000101	0.000675
	7.05e-05	0.000985		-0.000282	0.00113		-0.000116	0.0007
	0.000119	0.000985		-0.000267	0.00115		-0.000117	0.000738
	0.000102	0.000969		-0.000252	0.00118		-0.000113	0.000763
	8.85e-05	0.00105		-0.000226	0.00121		-0.000103	0.000738
	0.000101	0.00113		-0.000215	0.00128		-9.61e-05	0.000725
	0.00015	0.00108		-0.000198	0.00133		-8.34e-05	0.000775
	0.00018	0.00108		-0.000144	0.00135		-7.34e-05	0.00085
	0.000164	0.00114		-0.00011	0.00139		-5.22e-05	0.00095
	0.000147	0.00116		-8.95e-05	0.00144		-7.08e-05	0.000913
	0.000194	0.0012		-7.59e-05	0.00145		-6.45e-05	0.000875
	0.000167	0.00125		-3.6e-05	0.00149		-5.1e-05	0.000875
	0.000165	0.00129		-4.35e-05	0.00153		-4.22e-05	0.000938
	0.000207	0.00136		-2.92e-05	0.00155		-2.27e-05	0.001
	0.000294	0.00144		8.8e-06	0.00159		-1.93e-05	0.00105
	0.000275	0.00139		3.2e-05	0.00165		-6.65e-06	0.00105
	0.000243	0.00136		6.94e-05	0.0017		-3.15e-06	0.00111
	0.000237	0.00138		7.34e-05	0.00171		2.43e-05	0.00111
	0.000279	0.00145		7.55e-05	0.00178		1.92e-05	0.00114
	0.000317	0.00149		9.75e-05	0.00183		5.67e-05	0.00116
	0.000296	0.00154		0.000113	0.00189		5.14e-05	0.00116
	0.000371	0.00155		0.000151	0.00195		3.69e-05	0.00118
	0.000371	0.00154		0.000154	0.00201		8.01e-05	0.00118
	0.000375	0.00154		0.000181	0.00205		7.43e-05	0.00118
	0.000378	0.00158		0.00021	0.00208		8.49e-05	0.00121
	0.000414	0.00161		0.000222	0.00214		9.28e-05	0.00128
	0.000396	0.00174		0.000229	0.00223		0.000108	0.00134
	0.000398	0.0018		0.000241	0.00231		0.000113	0.00135
	0.000369	0.00185		0.000259	0.00236		0.000136	0.00136
	0.000389	0.00185		0.000305	0.00238		0.00014	0.00144
	0.00047	0.00186		0.00034	0.00244		0.000159	0.00151
	0.000455	0.00193		0.000342	0.00255		0.000188	0.00158
	0.000473	0.00198		0.000357	0.0026		0.000185	0.0016
	0.000483	0.002		0.000376	0.00265		0.000215	0.00164
	0.000509	0.0021		0.000411	0.00269		0.000222	0.00168
	0.000549	0.00214		0.000449	0.00276		0.000247	0.00169
	0.000563	0.0022		0.000477	0.00283		0.000268	0.00171
	0.000602	0.00224		0.000475	0.00286		0.000278	0.00175
	0.000609	0.00231		0.000495	0.00291		0.000269	0.00178
	0.000615	0.00245		0.000513	0.00294		0.000245	0.00181
	0.000666	0.00256		0.00055	0.00301		0.000286	0.00189
	0.000641	0.00268		0.000574	0.00309		0.000299	0.00199
	0.00065	0.00274		0.000625	0.00318		0.000323	0.00205
	0.000681	0.00276		0.000641	0.00323		0.000341	0.00214
	0.000747	0.00289		0.000688	0.00331		0.000384	0.0022
	0.000731	0.00305		0.000706	0.00339		0.000434	0.00231
	0.000738	0.00314		0.000719	0.00346		0.0004	0.00236
	0.000731	0.00326		0.000733	0.00351		0.000386	0.00243
	0.000758	0.00344		0.000737	0.00356		0.0004	0.00251
	0.000821	0.00366		0.00077	0.0036		0.000419	0.0026
	0.000863	0.00379		0.000776	0.00366		0.00045	0.00266
	0.000836	0.00386		0.000819	0.00373		0.000464	0.00274
	0.000842	0.00399		0.00088	0.00381		0.000453	0.00284
	0.000932	0.00423		0.000916	0.00389		0.000472	0.00295
	0.000932	0.00441		0.000922	0.00394		0.00051	0.00305
	0.000938	0.00451		0.000926	0.00398		0.000515	0.00319
	0.000957	0.00473		0.000991	0.00401		0.00052	0.00331
	0.000962	0.00488		0.00104	0.00406		0.000513	0.0034
	0.000995	0.00511		0.00104	0.00409		0.000526	0.0035
	0.00106	0.00545		0.00107	0.00409		0.000562	0.0036
	0.00108	0.00564		0.00108	0.00413		0.000585	0.00373
	0.00107	0.00589		0.00113	0.00415		0.000605	0.00383
	0.0011	0.00605		0.00123	0.00415		0.000613	0.00393
	0.00116	0.00629		0.00127	0.00415		0.000619	0.00403
	0.00115	0.00648		0.0013	0.00416		0.000638	0.00418
	0.00116	0.00674		0.00133	0.00413		0.000673	0.0043
	0.00119	0.00694		0.00138	0.0041		0.000695	0.00436
	0.00118	0.00713		0.00143	0.00405		0.000691	0.00445
	0.00125	0.00731		0.00147	0.00404		0.000689	0.00454
	0.00135	0.00749		0.00151	0.004		0.000682	0.0046
	0.00138	0.00768		0.00156	0.00395		0.00071	0.00466
	0.00139	0.00788		0.00158	0.00389		0.000764	0.00473
	0.00138	0.00805		0.00163	0.00384		0.000797	0.00478
	0.00143	0.0082		0.00167	0.00378		0.000802	0.00479
	0.00151	0.00831		0.00172	0.00365		0.000813	0.00485
	0.00152	0.00835		0.00178	0.00351		0.000809	0.00484
	0.00148	0.00841		0.00183	0.00338		0.000805	0.00484
	0.0015	0.00844		0.00184	0.00328		0.000847	0.0048
	0.00159	0.00844		0.00191	0.00315		0.000876	0.00478
	0.00165	0.00838		0.00198	0.00301		0.00091	0.0047
	0.00167	0.00829		0.00203	0.00288		0.000882	0.00465
	0.00166	0.00813		0.00207	0.00274		0.000889	0.00458
	0.00173	0.00793		0.00215	0.00259		0.000913	0.00444
	0.00175	0.0077		0.0022	0.00241		0.000923	0.0043
	0.00184	0.00745		0.00228	0.00225		0.000923	0.00419
	0.00186	0.00711		0.00234	0.00211		0.000941	0.00401
	0.00187	0.00679		0.00243	0.00191		0.000983	0.00379
	0.00195	0.00638		0.00244	0.0017		0.000996	0.00359
	0.00195	0.00595		0.0025	0.00153		0.001	0.00335
	0.00199	0.00554		0.0026	0.00135		0.000998	0.0031
	0.00205	0.00498		0.00267	0.00113		0.00104	0.00286
	0.00213	0.00445		0.00273	0.0009		0.00106	0.00261
	0.00218	0.00399		0.00279	0.0007		0.00105	0.00229
	0.00221	0.00343		0.00284	0.000513		0.00106	0.00195
	0.00222	0.00283		0.00291	0.000313		0.00107	0.00161
	0.00227	0.00231		0.00299	0.000113		0.00107	0.00133
	0.00236	0.00164		0.00309	-8.75e-05		0.00109	0.001
	0.00239	0.00105		0.00315	-0.000313		0.0011	0.000725
	0.0024	0.000579		0.00322	-0.000538		0.0011	0.000388
	0.00247	1.56e-05		0.00332	-0.000713		0.0011	0.000138
	0.00257	-0.000548		0.00338	-0.000913		0.00111	-0.000163
	0.00268	-0.00109		0.00345	-0.00106		0.00112	-0.000463
	0.00276	-0.0016		0.00353	-0.00123		0.00113	-0.000688
	0.00278	-0.00218		0.00363	-0.00139		0.00113	-0.00095
	0.00286	-0.00258		0.00368	-0.00154		0.00115	-0.00129
	0.00294	-0.00301		0.00377	-0.00168		0.00117	-0.00158
	0.00298	-0.00344		0.00387	-0.00185		0.00119	-0.0018
	0.00305	-0.00385		0.00394	-0.00196		0.00122	-0.00201
	0.00317	-0.00425		0.00398	-0.0021		0.00122	-0.00225
	0.00324	-0.00458		0.00407	-0.00226		0.00121	-0.00245
	0.00328	-0.00483		0.00412	-0.00238		0.00122	-0.00264
	0.00339	-0.00511		0.0042	-0.00248		0.00123	-0.00279
	0.00349	-0.00538		0.00428	-0.0026		0.00122	-0.00293
	0.00358	-0.00561		0.00434	-0.00269		0.00121	-0.00306
	0.0036	-0.00575		0.00439	-0.00274		0.00123	-0.00311
	0.00373	-0.00595		0.00443	-0.00281		0.0013	-0.00316
	0.00384	-0.00601		0.00451	-0.00286		0.00134	-0.00326
	0.0039	-0.0061		0.00457	-0.00288		0.00134	-0.00336
	0.00398	-0.0062		0.0046	-0.00296		0.00131	-0.0034
	0.00401	-0.00629		0.00466	-0.00301		0.00131	-0.00345
	0.00404	-0.00635		0.00471	-0.00305		0.00134	-0.00351
	0.00407	-0.00631		0.00474	-0.00309		0.00134	-0.00353
	0.00421	-0.00629		0.00476	-0.00313		0.00136	-0.0035
	0.00426	-0.00636		0.00478	-0.00315		0.00141	-0.00349
	0.00434	-0.00636		0.0048	-0.00315		0.00141	-0.0035
	0.00435	-0.00626		0.00478	-0.00318		0.00142	-0.00348
	0.00431	-0.00624		0.00478	-0.0032		0.00144	-0.00351
	0.00434	-0.0062		0.00476	-0.00316		0.00148	-0.00355
	0.00439	-0.00613		0.00477	-0.00316		0.00149	-0.00351
	0.00441	-0.00604		0.00477	-0.00314		0.0015	-0.00351
	0.00441	-0.00604		0.00471	-0.00313		0.00149	-0.00345
	0.00441	-0.00599		0.00467	-0.0031		0.0015	-0.00335
	0.00433	-0.00589		0.00461	-0.0031		0.00152	-0.00335
	0.00423	-0.00583		0.00455	-0.00309		0.00156	-0.00334
	0.00413	-0.00574		0.00449	-0.00309		0.00159	-0.00329
	0.00403	-0.00558		0.0044	-0.00306		0.0016	-0.00325
	0.00394	-0.00548		0.00429	-0.00301		0.00163	-0.00324
	0.0038	-0.00538		0.00417	-0.00301		0.00167	-0.00319
	0.00359	-0.00526		0.00405	-0.00299		0.00164	-0.0031
	0.00339	-0.00525		0.00396	-0.00295		0.00165	-0.00306
	0.00323	-0.00519		0.00383	-0.00293		0.00169	-0.00305
	0.0031	-0.00505		0.00368	-0.00288		0.00169	-0.00303
	0.00284	-0.00489		0.00351	-0.00284		0.00167	-0.00299
	0.00251	-0.0047		0.00334	-0.0028		0.00168	-0.00291
	0.00225	-0.00455		0.00313	-0.00276		0.00171	-0.00283
	0.00206	-0.0045		0.00295	-0.00274		0.0017	-0.00276
	0.00184	-0.00439		0.0028	-0.0027		0.00169	-0.0027
	0.00158	-0.00426		0.00261	-0.00266		0.00169	-0.00269
	0.00126	-0.00413		0.00237	-0.0026		0.00169	-0.00263
	0.000902	-0.00405		0.00218	-0.00258		0.00167	-0.0025
	0.000608	-0.00391		0.00197	-0.0026		0.00167	-0.00243
	0.000386	-0.00375		0.00176	-0.00256		0.0017	-0.0024
	0.000123	-0.00366		0.00155	-0.00251		0.00171	-0.00235
	-0.000171	-0.00358		0.00133	-0.00248		0.0017	-0.00229
	-0.000471	-0.00345		0.00111	-0.0024		0.00168	-0.00226
	-0.000699	-0.00335		0.000904	-0.00236		0.00165	-0.0022
	-0.000992	-0.00329		0.000672	-0.00235		0.0016	-0.00216
	-0.00129	-0.00319		0.000464	-0.00228		0.00156	-0.00213
	-0.0015	-0.00304		0.000252	-0.00225		0.0015	-0.00205
	-0.00168	-0.00295		1.76e-05	-0.00225		0.00146	-0.00203
	-0.00191	-0.00289		-0.000185	-0.00219		0.00139	-0.00199
	-0.00209	-0.00274		-0.00038	-0.00215		0.00132	-0.00199
	-0.0023	-0.00269		-0.000553	-0.00211		0.00124	-0.00193
	-0.00254	-0.00266		-0.000719	-0.00209		0.00118	-0.00186
	-0.00272	-0.00251		-0.000928	-0.00206		0.00109	-0.0018
	-0.00284	-0.00239		-0.00108	-0.00204		0.00102	-0.00173
	-0.00297	-0.00236		-0.0013	-0.00199		0.000906	-0.00171
	-0.00317	-0.0023		-0.0015	-0.00196		0.000762	-0.0017
	-0.00332	-0.00219		-0.00167	-0.00194		0.000647	-0.00164
	-0.00337	-0.00214		-0.00182	-0.00189		0.00055	-0.00159
	-0.00343	-0.00211		-0.00198	-0.00186		0.000434	-0.00156
	-0.00356	-0.00205		-0.00212	-0.00184		0.000305	-0.00158
	-0.00365	-0.00199		-0.00225	-0.0018		0.000168	-0.00155
	-0.00373	-0.00191		-0.00235	-0.00176		3.15e-05	-0.00143
	-0.00376	-0.00189		-0.00249	-0.00174		-0.000108	-0.00139
	-0.00377	-0.0018		-0.00259	-0.00171		-0.000243	-0.00136
	-0.00372	-0.00174		-0.00268	-0.00169		-0.000376	-0.00133
	-0.00374	-0.00161		-0.00272	-0.00161		-0.000487	-0.00131
	-0.0038	-0.00156		-0.00279	-0.00155		-0.000611	-0.00126
	-0.00376	-0.0015		-0.00287	-0.00151		-0.000733	-0.00123
	-0.00369	-0.00145		-0.00296	-0.0015		-0.000844	-0.00121
	-0.00361	-0.00141		-0.00302	-0.00145		-0.000949	-0.00116
	-0.00359	-0.00138		-0.00306	-0.0014		-0.00104	-0.00105
	-0.00351	-0.00135		-0.00308	-0.00135		-0.00114	-0.00104
	-0.00349	-0.00135		-0.00312	-0.0013		-0.00122	-0.00105
	-0.00341	-0.00138		-0.00317	-0.00126		-0.00127	-0.00103
	-0.00337	-0.00138		-0.0032	-0.00124		-0.00133	-0.001
	-0.00329	-0.00138		-0.0032	-0.00124		-0.00141	-0.000988
	-0.00324	-0.0012		-0.00322	-0.00121		-0.00144	-0.000963
	-0.00316	-0.00117		-0.00323	-0.00116		-0.00148	-0.0009
	-0.00311	-0.00114		-0.00323	-0.00113		-0.0015	-0.000825
	-0.00306	-0.00113		-0.00323	-0.00108		-0.00154	-0.000825
	-0.003	-0.00108		-0.00326	-0.00106		-0.00154	-0.000825
	-0.00293	-0.000954		-0.00327	-0.00103		-0.00154	-0.000788
	-0.00287	-0.000969		-0.00323	-0.001		-0.00154	-0.000813
	-0.00279	-0.000969		-0.00323	-0.001		-0.00151	-0.000788
	-0.00276	-0.000938		-0.00324	-0.000963		-0.00152	-0.0007
	-0.00276	-0.000954		-0.00321	-0.000925		-0.00152	-0.000688
	-0.00263	-0.000875		-0.0032	-0.000875		-0.00147	-0.000688
	-0.00257	-0.000813		-0.00316	-0.000813		-0.00147	-0.000713
	-0.00253	-0.000766		-0.00318	-0.000763		-0.00148	-0.000675
	-0.00246	-0.000766		-0.00317	-0.000763		-0.00145	-0.00065
	-0.00241	-0.000766		-0.00314	-0.000738		-0.00143	-0.000588
	-0.00233	-0.000781		-0.00312	-0.0007		-0.00138	-0.00055
	-0.0023	-0.00075		-0.0031	-0.000688		-0.00134	-0.000613
	-0.00225	-0.00075		-0.00308	-0.000638		-0.00132	-0.000588
	-0.00217	-0.000719		-0.00306	-0.000613		-0.0013	-0.000575
	-0.00207	-0.000673		-0.00306	-0.000588		-0.00126	-0.00055
	-0.0021	-0.000688		-0.00301	-0.000575		-0.00124	-0.0005
	-0.00202	-0.000641		-0.00298	-0.0005		-0.00123	-0.000475
	-0.00195	-0.000625		-0.00296	-0.000488		-0.00122	-0.000463
	-0.0019	-0.000594		-0.00295	-0.000488		-0.00119	-0.00045
	-0.00191	-0.000531		-0.00294	-0.000438		-0.00115	-0.000438
	-0.00184	-0.000563		-0.0029	-0.000425		-0.00113	-0.00045
	-0.00181	-0.000548		-0.00285	-0.000425		-0.00111	-0.00045
	-0.00185	-0.0005		-0.00282	-0.000388		-0.00112	-0.000438
	-0.00183	-0.000469		-0.0028	-0.000338		-0.0011	-0.000438
	-0.00178	-0.000423		-0.00278	-0.000325		-0.00106	-0.000375
	-0.00171	-0.000438		-0.00273	-0.000325		-0.00104	-0.000338
	-0.00164	-0.000469		-0.00272	-0.000338		-0.00102	-0.000325
	-0.00159	-0.00036		-0.00271	-0.000288		-0.00096	-0.0003
	-0.00163	-0.000329		-0.00266	-0.000238		-0.000932	-0.000275
	-0.00158	-0.000344		-0.00259	-0.0002		-0.000938	-0.00025
	-0.00151	-0.00036		-0.00258	-0.000163		-0.000924	-0.000288
	-0.00142	-0.000375		-0.00257	-0.000188		-0.000914	-0.000288
	-0.00136	-0.000329		-0.00255	-0.000175		-0.000903	-0.000238
	-0.00132	-0.000329		-0.00248	-0.000175		-0.00088	-0.0002
	-0.00131	-0.000329		-0.00245	-0.000125		-0.000852	-0.000213
	-0.00134	-0.000266		-0.00245	-0.0001		-0.000822	-0.000188
	-0.00134	-0.000188		-0.00244	-0.0001		-0.000808	-0.000188
	-0.00127	-0.000141		-0.00241	-6.25e-05		-0.000803	-0.000175
	-0.00123	-0.000188		-0.00236	-6.25e-05		-0.000779	-0.000163
	-0.00118	-0.000141		-0.00233	-5e-05		-0.000777	-0.00015
	-0.00122	-0.000188		-0.00231	0		-0.00077	-0.000175
	-0.0012	-0.000219		-0.00228	0		-0.000757	-0.000188
	-0.00117	-0.000173		-0.00225	0		-0.000744	-0.000175
	-0.0011	-0.000173		-0.00223	1.25e-05		-0.000734	-0.000113
	-0.00111	-0.000109		-0.00221	2.5e-05		-0.000724	-0.000138
	-0.00111	-0.000109		-0.00218	7.5e-05		-0.000716	-0.000163
	-0.00104	-7.81e-05		-0.00214	8.75e-05		-0.00068	-0.0001
	-0.00102	-9.38e-05		-0.0021	5e-05		-0.000683	-5e-05
	-0.00104	-0.000125		-0.00205	7.5e-05		-0.000672	-7.5e-05
	-0.00101	-7.81e-05		-0.00198	0.000125		-0.000666	-0.000125
	-0.000978	-6.25e-05		-0.00196	0.00015		-0.000677	-0.000163
	-0.000923	-1.56e-05		-0.00192	0.000138		-0.000681	-0.000138
	-0.000915	3.13e-05		-0.00186	0.000163		-0.000661	-6.25e-05
	-0.000851	-1.56e-05		-0.00183	0.00015		-0.000627	-3.75e-05
	-0.000816	1.56e-05		-0.00179	0.00015		-0.000617	-2.5e-05
	-0.0008	1.56e-05		-0.00178	0.000163		-0.000653	0
	-0.000762	-1.56e-05		-0.00174	0.000225		-0.00063	0
	-0.000756	-1.56e-05		-0.0017	0.000225		-0.000629	-1.25e-05
	-0.000747	4.69e-05		-0.00164	0.000238		-0.000649	1.25e-05
	-0.000735	6.25e-05		-0.00162	0.000238		-0.000645	0
	-0.000684	0.000109		-0.00156	0.000263		-0.000603	3.75e-05
	-0.00068	7.81e-05		-0.00153	0.000275		-0.000611	0.0001
	-0.000636	9.38e-05		-0.00151	0.000263		-0.000603	5e-05
	-0.00062	9.38e-05		-0.00146	0.000263		-0.000598	1.25e-05
	-0.000618	9.38e-05		-0.00141	0.000275		-0.000576	6.25e-05
	-0.000593	0.000156		-0.00138	0.000288		-0.000595	3.75e-05
	-0.00063	0.000188		-0.00134	0.0003		-0.00061	6.25e-05
	-0.000654	0.000173		-0.00129	0.000325		-0.00059	7.5e-05
	-0.000618	0.000235		-0.00125	0.000325		-0.000569	0.000125
	-0.000564	0.000235		-0.00121	0.0003		-0.000605	0.000138
	-0.000567	0.000219		-0.00116	0.000313		-0.000607	0.00015
	-0.000567	0.00025		-0.00115	0.000338		-0.000582	0.000163
	-0.000551	0.000219		-0.00114	0.0003		-0.000585	0.000175
	-0.000507	0.000188		-0.00107	0.000275		-0.000597	0.000175
	-0.000512	0.000313		-0.00102	0.0003		-0.000601	0.000163
	-0.000521	0.000344		-0.000983	0.0003		-0.000603	0.000163
	-0.000461	0.000391		-0.000929	0.000325		-0.000598	0.000213
	-0.00041	0.000329		-0.000943	0.000363		-0.000573	0.000238
	-0.000414	0.000344		-0.000897	0.000375		-0.000565	0.00025
	-0.000405	0.000329		-0.000861	0.000338		-0.000573	0.00025
	-0.000422	0.000344		-0.000811	0.000325		-0.000591	0.000263
	-0.000419	0.000375		-0.000795	0.000325		-0.000585	0.000263
	-0.000362	0.000391		-0.000793	0.000363		-0.000589	0.000263
	-0.000351	0.000454		-0.000745	0.000388		-0.000598	0.000325
	-0.00038	0.000438		-0.0007	0.000375		-0.000604	0.000338
	-0.000372	0.000469		-0.000672	0.000363		-0.000603	0.000275
	-0.000375	0.000485		-0.000635	0.000338		-0.000587	0.000263
	-0.000335	0.000469		-0.000618	0.000338		-0.00059	0.000275
	-0.000299	0.000469		-0.000598	0.000363		-0.000609	0.0003
	-0.00029	0.000516		-0.000534	0.000313		-0.000581	0.000263
	-0.000231	0.000531		-0.000512	0.000313		-0.000558	0.000338
	-0.000236	0.000531		-0.000511	0.000338		-0.000564	0.000388
	-0.000281	0.000485		-0.000466	0.000313		-0.000586	0.000413
	-0.000269	0.000485		-0.000443	0.000325		-0.00058	0.000388
	-0.000276	0.000469		-0.000426	0.000338		-0.000581	0.000363
	-0.000252	0.000454		-0.000384	0.000325		-0.000606	0.000388
	-0.000213	0.000594		-0.000345	0.000338		-0.000596	0.0004
	-0.000183	0.000656		-0.000332	0.000325		-0.000591	0.00045
	-0.000212	0.000641		-0.000306	0.000338		-0.000567	0.000438
	-0.000267	0.000641		-0.000254	0.00035		-0.000561	0.00045
	-0.000254	0.000625		-0.000237	0.000363		-0.000566	0.000438
	-0.000234	0.000625		-0.000217	0.000338		-0.000565	0.000425
	-0.000203	0.00061		-0.000175	0.000313		-0.000524	0.000413
	-0.000158	0.000594		-0.000165	0.0003		-0.000525	0.000425
	-0.00018	0.000656		-0.000135	0.000263		-0.000528	0.00045
	-0.000161	0.000656		-0.00011	0.000275		-0.000529	0.00045
	-6.75e-05	0.000656		-9.18e-05	0.000288		-0.000538	0.000438
	-8.85e-05	0.000719		-8.51e-05	0.0003		-0.00053	0.00045
	-0.00015	0.000735		-5.86e-05	0.000275		-0.000522	0.000475
	-0.000198	0.000781		-6.86e-05	0.000275		-0.000511	0.000488
	-0.000174	0.000798		-5.87e-05	0.0003		-0.000471	0.0005
	-0.000158	0.000813		-3.67e-05	0.000263		-0.000474	0.000513
	-0.000182	0.000829		-3.07e-05	0.000263		-0.000482	0.000488
	-0.000189	0.000829		-1.51e-05	0.000275		-0.000506	0.000513
	-0.000117	0.000798		-7.11e-06	0.000263		-0.000482	0.000513
	-0.000108	0.000735		1.43e-05	0.000213		-0.000473	0.0005
	-9e-05	0.000781		5.3e-05	0.00025		-0.000487	0.000525
	-6.6e-05	0.00075		6.99e-05	0.000263		-0.00045	0.000538
	-7.05e-05	0.000798		9.13e-05	0.000263		-0.000421	0.00055
	-4.8e-05	0.000875		0.000122	0.00025		-0.000424	0.00055
	-3.3e-05	0.000844		0.000162	0.000275		-0.000427	0.000538
	-3e-06	0.00086		0.000183	0.000263		-0.000416	0.000525
	-4.5e-06	0.000875		0.000197	0.000213		-0.000397	0.00055
	-5.55e-05	0.000891		0.000184	0.000225		-0.000389	0.00055
	-7.35e-05	0.000891		0.000194	0.000225		-0.000383	0.00055
	-3.15e-05	0.000844		0.000216	0.000175		-0.000371	0.0005
	1.5e-05	0.000891		0.000226	0.000163		-0.000386	0.000513
	1.05e-05	0.000891		0.00022	0.0002		-0.000359	0.000525
	-1.05e-05	0.000923		0.000226	0.000175		-0.000368	0.000513
	-2.85e-05	0.000954		0.000258	0.000175		-0.000346	0.000513
	-1.2e-05	0.000969		0.000267	0.000213		-0.000339	0.000538
	6e-06	0.000954		0.000259	0.000225		-0.000341	0.000538
	8.4e-05	0.000938		0.000254	0.000213		-0.000329	0.000513
	8.25e-05	0.00105		0.000258	0.000188		-0.000285	0.000513
	7.35e-05	0.00103		0.000277	0.000163		-0.000281	0.000488
	-3e-06	0.00102		0.000297	0.000125		-0.000309	0.000525
	-1.5e-05	0.000954		0.000305	0.00015		-0.000315	0.000513
	1.5e-06	0.000969		0.000282	0.000163		-0.00031	0.000488
	1.5e-05	0.00102		0.000298	0.000138		-0.000281	0.00045
	7.5e-05	0.001		0.000347	0.000113		-0.000265	0.000425
	0.000152	0.00103		0.000361	0.000125		-0.000239	0.000388
	9.75e-05	0.001		0.000348	0.000113		-0.000244	0.000425
	6.6e-05	0.000969		0.000327	0.000138		-0.000219	0.00045
	6.9e-05	0.00102		0.00033	0.000125		-0.000199	0.000413
	9.45e-05	0.000985		0.0003	0.000113		-0.000213	0.000388
	8.55e-05	0.000938		0.000279	8.75e-05		-0.00025	0.0004
	0.000122	0.000969		0.000316	8.75e-05		-0.000234	0.000375
	0.000119	0.000938		0.000345	5e-05		-0.00021	0.000363
	0.000138	0.000923		0.000337	6.25e-05		-0.000191	0.000375
	0.000128	0.00086		0.00032	5e-05		-0.000185	0.000363
	0.000123	0.000938		0.000345	5e-05		-0.000169	0.000338
	0.000153	0.000954		0.000346	2.5e-05		-0.000158	0.0003
	0.00015	0.000985		0.000343	2.5e-05		-0.00016	0.000338
	0.00012	0.00102		0.00036	5e-05		-0.000149	0.000338
	0.000176	0.000985		0.000352	5e-05		-0.000122	0.000338
	0.000165	0.001		0.000319	3.75e-05		-0.00014	0.00035
	9.6e-05	0.000954		0.000284	2.5e-05		-0.000144	0.00035
	6e-05	0.000923		0.000268	0		-0.000129	0.000313
	0.000164	0.000875		0.000293	2.5e-05		-0.000129	0.000263
	0.000203	0.000906		0.000281	1.25e-05		-0.000132	0.00025
	0.000234	0.000891		0.00028	0		-0.000144	0.000263
	0.000222	0.000891		0.000245	1.25e-05		-0.000152	0.000275
	0.000188	0.000829		0.000221	3.75e-05		-0.000164	0.000275
	0.000174	0.000798		0.000239	6.25e-05		-0.000154	0.000225
	0.000164	0.000798		0.000248	0		-0.000133	0.000213
	0.000156	0.000844		0.00025	-2.5e-05		-8.91e-05	0.0002
	0.000135	0.000798		0.000255	-1.25e-05		-8.79e-05	0.000213
	0.000183	0.000766		0.000254	0		-0.000119	0.0002
	0.000242	0.000735		0.000231	0		-0.000133	0.000175
	0.000249	0.000688		0.000228	0		-0.00015	0.000188
	0.000228	0.000688		0.000194	-5e-05		-0.000149	0.000163
	0.00021	0.000656		0.000196	-6.25e-05		-0.000126	0.000163
	0.000194	0.000688		0.000212	-5e-05		-0.000112	0.000125
	0.000158	0.000688		0.0002	-6.25e-05		-0.0001	7.5e-05
	0.000182	0.000641		0.000157	-5e-05		-8.62e-05	7.5e-05
	0.000216	0.000688		0.000149	-6.25e-05		-9.08e-05	6.25e-05
	0.000258	0.00061		0.000148	-8.75e-05		-0.000103	1.25e-05
	0.000248	0.000563		0.000138	-8.75e-05		-7.27e-05	0
	0.000212	0.000485		0.000172	-8.75e-05		-6.1e-05	-1.25e-05
	0.000243	0.000438		0.000164	-0.0001		-5.34e-05	-1.25e-05
	0.000299	0.00036		0.000152	-0.000113		-6.6e-05	-1.25e-05
	0.000269	0.000329		0.000154	-0.000113		-6.4e-05	2.5e-05
	0.000228	0.000423		0.000145	-0.0001		-9.41e-05	1.25e-05
	0.000252	0.000391		0.000158	-0.000125		-9.26e-05	1.25e-05
	0.000327	0.000313		0.000114	-0.0001		-8.11e-05	-1.25e-05
	0.000317	0.000329		0.000104	-0.000125		-9.36e-05	-1.25e-05
	0.000273	0.000266		0.000112	-0.000113		-0.000105	-6.25e-05
	0.0003	0.00025		9.98e-05	-0.000125		-8.77e-05	-0.0001
	0.000305	0.000219		7.19e-05	-0.00015		-8.24e-05	-0.000125
	0.000266	0.000156		5.55e-05	-0.00015		-6.38e-05	-0.000125
	0.000317	0.000109		6.09e-05	-0.000138		-5.26e-05	-0.000125
	0.000308	9.38e-05		6.95e-05	-0.000188		-6.46e-05	-0.000113
	0.000302	3.13e-05		9.47e-05	-0.000175		-7.32e-05	-0.000138
	0.000318	4.69e-05		9.63e-05	-0.00015		-6.8e-05	-0.000163
	0.0003	3.13e-05		4.34e-05	-0.000175		-7.99e-05	-0.000163
	0.0003	6.25e-05		5.97e-05	-0.000175		-7.01e-05	-0.000163
	0.000294	-3.13e-05		5.99e-05	-0.000163		-5.33e-05	-0.000125
	0.000258	-3.13e-05		5.18e-05	-0.000175		-6.05e-05	-0.00015
	0.000215	-1.56e-05		7.32e-05	-0.0002		-5.79e-05	-0.000163
	0.000201	-0.000109		5.94e-05	-0.0002		-6.48e-05	-0.0002
	0.000227	-9.38e-05		3.85e-05	-0.00025		-6.95e-05	-0.000225
	0.000248	-0.000156		3.43e-05	-0.000225		-6.54e-05	-0.000213
	0.000275	-0.000204		7.05e-06	-0.000263		-6.04e-05	-0.000288
	0.000279	-0.000188		1.05e-05	-0.000225		-5.22e-05	-0.000288
	0.00023	-0.000235		2.36e-05	-0.00025		-6.68e-05	-0.0003
	0.000209	-0.000235		3.15e-05	-0.000238		-7.1e-05	-0.000263
	0.000191	-0.000219		3.18e-05	-0.000238		-8.19e-05	-0.000238
	0.00026	-0.000204		1.35e-05	-0.000275		-5.82e-05	-0.000275
	0.000291	-0.00025		2.33e-05	-0.000288		-4.11e-05	-0.000263
	0.000275	-0.00025		1.14e-05	-0.0003		-2.42e-05	-0.000275
	0.00029	-0.000329		-1.01e-05	-0.000325		-1.52e-05	-0.0003
	0.000261	-0.00036		-2.36e-07	-0.000313		-2.39e-05	-0.000313
	0.000212	-0.000329		5.14e-06	-0.000275		-4.44e-05	-0.000313
	0.000219	-0.000391		2.97e-05	-0.000263		-5.63e-05	-0.000313
	0.000188	-0.000485		3.77e-05	-0.000275		-4.86e-05	-0.000338
	0.000192	-0.000485		4.62e-05	-0.000288		-2.91e-05	-0.000363
	0.000234	-0.000485		1.19e-05	-0.000275		-5.61e-05	-0.000363
	0.000204	-0.0005		1.09e-05	-0.000275		-3.48e-05	-0.00035
	0.000227	-0.000469		9.87e-06	-0.000275		-4.41e-05	-0.000338
	0.000249	-0.000438		-5.23e-06	-0.00025		-2.63e-05	-0.000363
	0.000212	-0.000454		-1.01e-05	-0.000275		-4.4e-05	-0.000363
	0.000206	-0.000454		-1.69e-05	-0.000263		-6.44e-05	-0.000338
	0.0002	-0.000438		3.46e-05	-0.000275		-5.78e-05	-0.0003
	0.000221	-0.000454		4.96e-05	-0.0003		-3.92e-05	-0.000325
	0.000242	-0.000531		-2.68e-06	-0.000325		-2.77e-05	-0.000338
	0.000185	-0.000531		-3.7e-05	-0.0003		-1.92e-05	-0.00035
	0.000215	-0.000548		-5.34e-05	-0.000288		-1.48e-05	-0.000338
	0.00021	-0.000531		-7.75e-05	-0.000275		-2.36e-05	-0.00035
	0.000189	-0.000531		-6.38e-05	-0.000263		-5.24e-05	-0.00035
	0.000183	-0.000563		-3.34e-05	-0.000238		-6.69e-05	-0.000325
	0.000135	-0.000594		-4.02e-05	-0.000225		-7.75e-05	-0.000275
	0.000126	-0.000625		-4.64e-05	-0.0002		-5.29e-05	-0.000225
	0.000152	-0.00061		-4.03e-05	-0.000188		-3.58e-05	-0.00025
	0.000171	-0.00061		-6.19e-05	-0.000225		-3.26e-05	-0.000263
	0.000122	-0.000673		-8.02e-05	-0.00025		-5.23e-05	-0.000238
	0.000144	-0.00061		-6.71e-05	-0.00025		-6.08e-05	-0.000225
	0.000117	-0.000641		-8.29e-05	-0.000275		-4.34e-05	-0.000263
	0.000111	-0.000656		-9.67e-05	-0.000263		-6.24e-05	-0.000275
	9.9e-05	-0.000641		-8.88e-05	-0.000263		-7.63e-05	-0.000275
	2.4e-05	-0.000625		-8.02e-05	-0.000263		-3.15e-05	-0.000288
	9.15e-05	-0.000594		-0.0001	-0.000263		-3.02e-05	-0.000325
	6.15e-05	-0.000563		-9.7e-05	-0.000275		-5.01e-05	-0.000275
	7.5e-06	-0.000563		-6.86e-05	-0.0003		-5.22e-05	-0.000275
	9e-05	-0.000563		-8.62e-05	-0.000275		-4.16e-05	-0.00025
	0.000144	-0.000563		-6.55e-05	-0.000263		-6.06e-05	-0.000238
	8.85e-05	-0.000563		-8.57e-05	-0.000263		-5.96e-05	-0.000263
	6.45e-05	-0.000548		-0.000103	-0.000263		-2.3e-05	-0.0003
	3.3e-05	-0.000548		-9.74e-05	-0.000263		-3.47e-05	-0.000338
	6e-05	-0.000579		-8.05e-05	-0.000225		-7.07e-05	-0.000363
	2.25e-05	-0.000531		-7.58e-05	-0.000213		-9.4e-05	-0.000313
	7.5e-06	-0.000516		-0.000108	-0.000238		-8.93e-05	-0.000275
	-9e-06	-0.000516		-0.000111	-0.00025		-0.000104	-0.000325
	1.35e-05	-0.0005		-0.000128	-0.000263		-8.23e-05	-0.000338
	-6e-06	-0.0005		-0.000161	-0.000275		-6.35e-05	-0.000363
	3.75e-05	-0.000438		-0.000146	-0.000263		-7.66e-05	-0.000363
	1.65e-05	-0.000485		-0.000124	-0.000225		-7.48e-05	-0.000288
	-4.8e-05	-0.000454		-0.000112	-0.0002		-7.81e-05	-0.00025
	-6.6e-05	-0.000423		-0.000119	-0.000225		-9.92e-05	-0.00025
	-7.35e-05	-0.000438		-0.000111	-0.000225		-9.05e-05	-0.000288
	-9.6e-05	-0.000423		-0.000112	-0.000238		-7.46e-05	-0.00025
	-9.75e-05	-0.000391		-0.000137	-0.000263		-8.14e-05	-0.000263
	-2.4e-05	-0.00036		-0.000111	-0.00025		-8.83e-05	-0.0003
	-5.85e-05	-0.000391		-0.000107	-0.000238		-0.000106	-0.000288
	-6.45e-05	-0.00036		-0.000102	-0.0002		-8.41e-05	-0.000213
	-5.4e-05	-0.000391		-0.000109	-0.0002		-8.62e-05	-0.000238
	-4.95e-05	-0.000391		-0.00014	-0.000225		-7.94e-05	-0.000288
	-6e-06	-0.000375		-0.000191	-0.000238		-8.74e-05	-0.000275
	-7.5e-05	-0.000406		-0.000178	-0.000213		-6.3e-05	-0.00025
	-0.00012	-0.000438		-0.000147	-0.000213		-5.16e-05	-0.000225
	-0.000104	-0.000454		-0.000118	-0.00025		-5.46e-05	-0.000288
	-9.45e-05	-0.000391		-0.00011	-0.000238		-5.83e-05	-0.000275
	-0.00015	-0.000406		-0.000131	-0.000213		-6.66e-05	-0.000225
	-0.000164	-0.000406		-0.000139	-0.0002		-8.42e-05	-0.000213
	-0.00014	-0.000375		-0.000143	-0.000225		-0.000105	-0.000175
	-0.000131	-0.000391		-0.00012	-0.000225		-0.0001	-0.0002
	-0.000162	-0.000438		-0.000133	-0.000225		-9.35e-05	-0.00025
	-0.000141	-0.000485		-0.000151	-0.0002		-7.22e-05	-0.000238
	-9e-05	-0.0005		-0.000151	-0.000175		-6.01e-05	-0.000275
	-0.000144	-0.000438		-0.000138	-0.000213		-8.42e-05	-0.000238
	-0.000165	-0.000375		-0.000159	-0.000213		-8.71e-05	-0.000263
	-0.000195	-0.000406		-0.000167	-0.000188		-7.92e-05	-0.000263
	-0.000225	-0.00036		-0.000149	-0.0002		-0.000104	-0.000263
	-0.000224	-0.000344		-0.000148	-0.000225		-0.000101	-0.000275
	-0.000251	-0.00036		-0.000145	-0.000238		-0.000132	-0.000263
	-0.0003	-0.000375		-0.000141	-0.000238		-0.000117	-0.000213
	-0.000284	-0.000391		-0.00015	-0.00025		-0.000105	-0.000238
	-0.000284	-0.000423		-0.000137	-0.000275		-8.43e-05	-0.000263
	-0.000231	-0.00036		-0.000127	-0.000263		-6.33e-05	-0.000213
	-0.000233	-0.000313		-0.000133	-0.000225		-5.42e-05	-0.000238
	-0.000258	-0.000313		-0.000152	-0.000213		-7.6e-05	-0.000288
	-0.000306	-0.000329		-0.000171	-0.000225		-9.64e-05	-0.0003
	-0.000269	-0.000423		-0.000172	-0.000213		-8.04e-05	-0.000288
	-0.000252	-0.000485		-0.000142	-0.000225		-8.99e-05	-0.000288
	-0.000261	-0.000423		-0.000123	-0.000225		-0.000103	-0.0003
	-0.000248	-0.000423		-0.000114	-0.000263		-9.12e-05	-0.000313
	-0.000258	-0.000406		-0.000107	-0.00025		-3.31e-05	-0.000313
	-0.000266	-0.000329		-0.000127	-0.000238		-2.15e-05	-0.000288
	-0.000348	-0.000329		-0.00014	-0.000238		-6.72e-05	-0.0003
	-0.000401	-0.000344		-0.000166	-0.00025		-5.34e-05	-0.000288
	-0.000359	-0.000344		-0.000181	-0.000275		-3.25e-05	-0.000313
	-0.000357	-0.000406		-0.000181	-0.000263		-3.76e-05	-0.000275
	-0.00039	-0.000469		-0.000178	-0.000238		-3.85e-05	-0.000275
	-0.000371	-0.000406		-0.000179	-0.000225		-3.21e-05	-0.0003
	-0.000398	-0.000406		-0.000203	-0.000238		-4.02e-05	-0.000313
	-0.000438	-0.000438		-0.000185	-0.000213		-6.61e-05	-0.00025
	-0.000429	-0.000438		-0.000186	-0.000238		-7.82e-05	-0.000263
	-0.00044	-0.000423		-0.00018	-0.000238		-6.13e-05	-0.000338
	-0.000528	-0.000391		-0.000183	-0.000213		-8.07e-05	-0.000313
	-0.000563	-0.000485		-0.000215	-0.000225		-8.69e-05	-0.000288
	-0.000555	-0.0005		-0.000223	-0.000275		-9.78e-05	-0.000288
	-0.000564	-0.000438		-0.000228	-0.000238		-0.000162	-0.00025
	-0.000531	-0.000391		-0.000259	-0.000238		-0.000181	-0.000238
	-0.000599	-0.000391		-0.000261	-0.000225		-0.000194	-0.00025
	-0.000624	-0.000423		-0.000288	-0.000263		-0.000196	-0.000263
	-0.000575	-0.000438		-0.000289	-0.00025		-0.000234	-0.000288
	-0.000594	-0.00036		-0.000282	-0.00025		-0.000277	-0.0003
	-0.000662	-0.000391		-0.000293	-0.000263		-0.000293	-0.000313
	-0.000638	-0.000406		-0.0003	-0.00025		-0.000321	-0.000325
	-0.000648	-0.000454		-0.000283	-0.000238		-0.000322	-0.0003
	-0.000717	-0.000438		-0.000278	-0.000238		-0.000338	-0.000313
	-0.000707	-0.000391		-0.000257	-0.000213		-0.000362	-0.00025
	-0.000707	-0.00036		-0.000256	-0.000213		-0.000379	-0.000238
	-0.000681	-0.000329		-0.00025	-0.000213		-0.00037	-0.000288
	-0.000717	-0.000344		-0.000241	-0.000225		-0.000402	-0.000275
	-0.000725	-0.000313		-0.000261	-0.000225		-0.000414	-0.000275
	-0.000692	-0.000375		-0.000273	-0.000225		-0.000438	-0.000288
	-0.000653	-0.000406		-0.000274	-0.000213		-0.000468	-0.000288
	-0.000633	-0.000454		-0.000265	-0.000213		-0.000475	-0.000288
	-0.000632	-0.000454		-0.000272	-0.000225		-0.000477	-0.000288
	-0.000617	-0.000391		-0.000243	-0.00025		-0.000447	-0.000325
	-0.000621	-0.000454		-0.000231	-0.000225		-0.000437	-0.0003
	-0.000638	-0.0005		-0.000229	-0.000238		-0.000473	-0.000313
	-0.000648	-0.000454		-0.000228	-0.000238		-0.000485	-0.000288
	-0.000623	-0.000406		-0.000245	-0.00025		-0.000471	-0.000263
	-0.000584	-0.000391		-0.000228	-0.000275		-0.000459	-0.000275
	-0.000537	-0.000406		-0.000207	-0.000225		-0.00043	-0.000288
	-0.000516	-0.000406		-0.000204	-0.0002		-0.000406	-0.000275
	-0.000513	-0.000438		-0.000217	-0.000188		-0.000417	-0.0003
	-0.000491	-0.000423		-0.000242	-0.0002		-0.000418	-0.000325
	-0.000486	-0.000406		-0.000225	-0.000225		-0.000411	-0.000263
	-0.000476	-0.000438		-0.000202	-0.0002		-0.000401	-0.000263
	-0.000459	-0.000454		-0.000202	-0.0002		-0.000417	-0.000238
	-0.000465	-0.000469		-0.000218	-0.000225		-0.000387	-0.0002
	-0.000387	-0.000438		-0.000233	-0.000213		-0.000359	-0.000288
	-0.000377	-0.000423		-0.000244	-0.0002		-0.000363	-0.000288
	-0.000449	-0.000406		-0.000239	-0.000225		-0.000387	-0.000288
	-0.000468	-0.000469		-0.000246	-0.0002		-0.000384	-0.000275
	-0.000503	-0.000423		-0.000242	-0.000238		-0.000363	-0.0003
	-0.000458	-0.000438		-0.000224	-0.00025		-0.000306	-0.000313
	-0.00047	-0.000485		-0.000243	-0.000225		-0.000299	-0.000275
	-0.000422	-0.000454		-0.000261	-0.000225		-0.000267	-0.000275
	-0.00038	-0.000423		-0.00024	-0.000238		-0.000285	-0.0003
	-0.000399	-0.000485		-0.000221	-0.000213		-0.000303	-0.0003
	-0.000459	-0.000469		-0.000214	-0.0002		-0.000296	-0.000313
	-0.000428	-0.000454		-0.000184	-0.0002		-0.000271	-0.0003
	-0.000443	-0.000423		-0.000184	-0.00025		-0.000281	-0.000313
	-0.000459	-0.000423		-0.000199	-0.000263		-0.000272	-0.0003
	-0.000459	-0.000423		-0.000208	-0.000238		-0.000241	-0.000275
	-0.000453	-0.000469		-0.000186	-0.000225		-0.000248	-0.000238
	-0.000399	-0.000485		-0.000211	-0.00025		-0.000264	-0.000263
	-0.000404	-0.000469		-0.000196	-0.00025		-0.000276	-0.0003
	-0.000435	-0.000454		-0.000163	-0.000238		-0.000272	-0.0003
	-0.000447	-0.0005		-0.000164	-0.000238		-0.000282	-0.000263
	-0.000375	-0.000454		-0.00019	-0.000225		-0.000301	-0.000288
	-0.000393	-0.000454		-0.000194	-0.000225		-0.00028	-0.000325
	-0.000368	-0.000469		-0.000202	-0.0002		-0.000251	-0.000325
	-0.000308	-0.000438		-0.000207	-0.000188		-0.000238	-0.000325
	-0.000323	-0.0005		-0.000201	-0.000163		-0.000256	-0.0003
	-0.000341	-0.0005		-0.000201	-0.000188		-0.000241	-0.0003
	-0.000374	-0.000485		-0.00022	-0.000213		-0.000263	-0.000288
	-0.000363	-0.000485		-0.000186	-0.0002		-0.00024	-0.000288
	-0.00036	-0.000516		-0.000144	-0.000225		-0.000214	-0.000275
	-0.000386	-0.000516		-0.000145	-0.00025		-0.000223	-0.000263
	-0.000417	-0.00061		-0.000153	-0.000263		-0.000217	-0.000288
	-0.000344	-0.00061		-0.000175	-0.000213		-0.000232	-0.000263
	-0.000324	-0.0005		-0.000187	-0.000188		-0.000224	-0.00025
	-0.000294	-0.0005		-0.000195	-0.000163		-0.000207	-0.0003
	-0.000329	-0.000485		-0.000184	-0.000163		-0.000226	-0.000313
	-0.00038	-0.000485		-0.000171	-0.000175		-0.000233	-0.000288
	-0.000375	-0.000516		-0.000164	-0.000188		-0.000223	-0.000263
	-0.000348	-0.0005		-0.000159	-0.000163		-0.000239	-0.000238
	-0.000342	-0.000579		-0.00017	-0.000163		-0.000242	-0.0003
	-0.000351	-0.000531		-0.000165	-0.000163		-0.000229	-0.000313
	-0.000341	-0.000438		-0.000172	-0.00015		-0.000208	-0.000288
	-0.000353	-0.000438		-0.000186	-0.000163		-0.000211	-0.000338
	-0.000314	-0.000531		-0.000204	-0.000188		-0.000233	-0.000325
	-0.000282	-0.000531		-0.000205	-0.0002		-0.000272	-0.000288
	-0.000303	-0.000516		-0.000204	-0.0002		-0.000242	-0.000313
	-0.000357	-0.000594		-0.000191	-0.000163		-0.000215	-0.000325
	-0.000413	-0.000563		-0.00017	-0.000163		-0.000212	-0.0003
	-0.000389	-0.0005		-0.000176	-0.000188		-0.00026	-0.000313
	-0.000363	-0.000548		-0.000186	-0.0002		-0.000294	-0.000338
	-0.000371	-0.000531		-0.000161	-0.000163		-0.000249	-0.000375
	-0.000293	-0.0005		-0.000161	-0.000175		-0.000222	-0.00035
	-0.000255	-0.000531		-0.000152	-0.0002		-0.000227	-0.00035
	-0.000294	-0.000516		-0.000159	-0.000188		-0.00024	-0.0003
	-0.000335	-0.000548		-0.000153	-0.0002		-0.000236	-0.00025
	-0.000363	-0.000531		-0.000148	-0.000213		-0.000229	-0.00025
	-0.000393	-0.000531		-0.000164	-0.000225		-0.000213	-0.000275
	-0.000347	-0.000563		-0.000168	-0.000213		-0.000203	-0.000325
	-0.000353	-0.000548		-0.000189	-0.000213		-0.000213	-0.0003
	-0.00039	-0.000548		-0.000193	-0.000213		-0.000245	-0.000275
	-0.00035	-0.000516		-0.000185	-0.000213		-0.000245	-0.000288
	-0.000329	-0.000516		-0.000189	-0.000213		-0.000238	-0.000288
	-0.000386	-0.000516		-0.000171	-0.0002		-0.000237	-0.000325
	-0.000408	-0.000516		-0.00018	-0.0002		-0.000232	-0.000338
	-0.000371	-0.000548		-0.000179	-0.0002		-0.000229	-0.000325
	-0.000359	-0.000563		-0.000167	-0.0002		-0.000222	-0.000275
	-0.00038	-0.000548		-0.000143	-0.0002		-0.000216	-0.000238
	-0.00032	-0.000563		-0.000132	-0.000188		-0.000233	-0.00025
	-0.000398	-0.000579		-0.00017	-0.000213		-0.000223	-0.000288
	-0.000375	-0.000594		-0.000176	-0.0002		-0.000233	-0.0003
	-0.000323	-0.000516		-0.000166	-0.0002		-0.000201	-0.000388
	-0.000299	-0.000516		-0.000146	-0.000175		-0.000208	-0.000375
	-0.000324	-0.000548		-0.000178	-0.000188		-0.000216	-0.000338
	-0.000324	-0.000531		-0.000179	-0.000175		-0.000229	-0.000313
	-0.000324	-0.0005		-0.000172	-0.000163		-0.000204	-0.000313
	-0.000356	-0.0005		-0.000181	-0.000188		-0.000212	-0.000288
	-0.000378	-0.000563		-0.000154	-0.000188		-0.000198	-0.000275
	-0.000398	-0.000594		-0.000163	-0.000175		-0.000206	-0.000238
	-0.000392	-0.000641		-0.000164	-0.000188		-0.000217	-0.000275
	-0.000362	-0.000656		-0.000151	-0.0002		-0.000234	-0.000275
	-0.000375	-0.00061		-0.000153	-0.000188		-0.000219	-0.000288
	-0.000323	-0.000579		-0.000159	-0.0002		-0.000214	-0.0003
	-0.000323	-0.000579		-0.000177	-0.000175		-0.000215	-0.000313
	-0.000332	-0.000531		-0.000174	-0.00015		-0.00021	-0.000288
	-0.000366	-0.000531		-0.000184	-0.00015		-0.000202	-0.000263
	-0.000389	-0.0005		-0.000195	-0.000163		-0.000188	-0.000238
	-0.000333	-0.000516		-0.000192	-0.000175		-0.00018	-0.0003
	-0.000308	-0.000563		-0.000164	-0.0002		-0.000219	-0.000288
	-0.000329	-0.000563		-0.000184	-0.000225		-0.000197	-0.000275
	-0.000318	-0.000516		-0.000172	-0.000238		-0.000185	-0.000275
	-0.000344	-0.000516		-0.000154	-0.000225		-0.000191	-0.0003
	-0.000357	-0.000531		-0.000167	-0.000213		-0.000224	-0.000288
	-0.000296	-0.000469		-0.000178	-0.000238		-0.000231	-0.000263
	-0.000282	-0.000485		-0.000153	-0.000213		-0.000202	-0.000275
	-0.000293	-0.0005		-0.000155	-0.0002		-0.000226	-0.000225
	-0.000327	-0.000563		-0.000168	-0.000188		-0.000231	-0.00025
	-0.000338	-0.0005		-0.000166	-0.0002		-0.000216	-0.000288
	-0.000345	-0.000516		-0.000153	-0.000175		-0.000175	-0.000288
	-0.000374	-0.0005		-0.000149	-0.000163		-0.000178	-0.000275
	-0.00033	-0.000531		-0.000169	-0.000188		-0.000198	-0.00025
	-0.000344	-0.000594		-0.000162	-0.000225		-0.000193	-0.0003
	-0.000327	-0.000531		-0.000161	-0.000213		-0.000193	-0.000325
	-0.000353	-0.000485		-0.000116	-0.0002		-0.000212	-0.000263
	-0.000411	-0.000531		-0.000128	-0.000188		-0.000199	-0.0003
	-0.000437	-0.000531		-0.000163	-0.000163		-0.000199	-0.000313
	-0.000386	-0.000548		-0.000165	-0.00015		-0.00022	-0.00025
	-0.000366	-0.000454		-0.000159	-0.000163		-0.000199	-0.0003
	-0.000347	-0.000423		-0.000156	-0.000188		-0.000166	-0.00035
	-0.000312	-0.000423		-0.000181	-0.000163		-0.000167	-0.0003
	-0.000347	-0.000454		-0.000164	-0.000163		-0.000184	-0.0003
	-0.000416	-0.000454		-0.000177	-0.000163		-0.000189	-0.000288
	-0.00042	-0.000438		-0.000219	-0.000175		-0.000181	-0.000288
	-0.000399	-0.000485		-0.000188	-0.000188		-0.000172	-0.000325
	-0.000365	-0.000438		-0.000163	-0.000213		-0.000175	-0.000288
	-0.000407	-0.000454		-0.000182	-0.000188		-0.000189	-0.000288
	-0.000414	-0.000469		-0.000189	-0.000175		-0.00019	-0.00035
	-0.000357	-0.000454		-0.000174	-0.0002		-0.000211	-0.000363
	-0.000335	-0.000344		-0.000134	-0.000188		-0.000207	-0.0003
	-0.000359	-0.000375		-0.000139	-0.000175		-0.000205	-0.000275
	-0.000393	-0.000438		-0.000157	-0.0002		-0.000194	-0.000288
	-0.000407	-0.000391		-0.000185	-0.000225		-0.000171	-0.000263
	-0.000377	-0.000423		-0.00016	-0.000225		-0.000179	-0.000213
	-0.00035	-0.000423		-0.000146	-0.000238		-0.000198	-0.000238
	-0.000357	-0.000438		-0.000125	-0.000225		-0.000169	-0.000325
	-0.000356	-0.000391		-0.000124	-0.0002		-0.00016	-0.00035
	-0.000315	-0.000391		-0.000109	-0.000188		-0.000169	-0.000313
	-0.000284	-0.000406		-0.000118	-0.000188		-0.000143	-0.00025
	-0.000305	-0.00036		-0.000125	-0.000188		-0.000181	-0.000288
	-0.000348	-0.000329		-0.000131	-0.000188		-0.000194	-0.00025
	-0.000329	-0.000344		-0.000131	-0.0002		-0.000188	-0.0003
	-0.000345	-0.000375		-0.000136	-0.000213		-0.000183	-0.000275
	-0.000365	-0.000344		-0.000152	-0.000213		-0.000201	-0.00025
	-0.000329	-0.000313		-0.000183	-0.000213		-0.000219	-0.000225
	-0.000315	-0.000266		-0.00016	-0.000213		-0.000233	-0.0002
	-0.000366	-0.000281		-0.000148	-0.000188		-0.000218	-0.000213
	-0.000333	-0.000313		-0.000156	-0.000188		-0.000219	-0.000213
	-0.000311	-0.000313		-0.00017	-0.0002		-0.000223	-0.00025
	-0.000305	-0.000298		-0.000181	-0.0002		-0.000221	-0.000238
	-0.000299	-0.000281		-0.000179	-0.000213		-0.000227	-0.000263
	-0.000281	-0.000298		-0.00016	-0.000213		-0.000226	-0.000275
	-0.000318	-0.000329		-0.000164	-0.0002		-0.000208	-0.00025
	-0.000345	-0.000281		-0.000201	-0.000225		-0.000201	-0.000238
	-0.000363	-0.000313		-0.000172	-0.000225		-0.000232	-0.00025
	-0.000387	-0.000298		-0.000145	-0.000225		-0.000195	-0.000263
	-0.00039	-0.000266		-0.000142	-0.000225		-0.000188	-0.00025
	-0.000375	-0.000298		-0.000158	-0.0002		-0.000183	-0.00025
	-0.000366	-0.00036		-0.000159	-0.0002		-0.000175	-0.000275
	-0.000317	-0.000375		-0.000191	-0.0002		-0.000177	-0.000213
	-0.000296	-0.000329		-0.000168	-0.000188		-0.0002	-0.000225
	-0.00035	-0.000266		-0.000171	-0.000188		-0.000199	-0.000275
	-0.000317	-0.000313		-0.000168	-0.000188		-0.000185	-0.00025
	-0.000278	-0.000298		-0.000132	-0.0002		-0.000178	-0.000238
	-0.000338	-0.00025		-0.000158	-0.000175		-0.000204	-0.00025
	-0.00036	-0.000188		-0.000153	-0.000163		-0.000215	-0.00025
	-0.000375	-0.000125		-0.000169	-0.000175		-0.000197	-0.000288
	-0.000353	-0.000188		-0.000172	-0.000175		-0.000191	-0.000225
	-0.000317	-0.000188		-0.00012	-0.00015		-0.000206	-0.0002
	-0.000288	-0.000173		-0.000128	-0.000188		-0.000213	-0.0002
	-0.000255	-0.000204		-0.000155	-0.000225		-0.000197	-0.000213
	-0.000284	-0.00025		-0.000131	-0.000213		-0.000197	-0.000213
	-0.000323	-0.000235		-0.000125	-0.000213		-0.000194	-0.0002
	-0.000336	-0.000266		-0.00013	-0.000213		-0.000198	-0.000213
	-0.000317	-0.000235		-0.000138	-0.000225		-0.000218	-0.000175
	-0.000275	-0.000235		-0.000133	-0.0002		-0.000203	-0.000188
	-0.000267	-0.000281		-0.000125	-0.000213		-0.000198	-0.000238
	-0.000231	-0.000281		-0.000118	-0.0002		-0.000194	-0.000213
	-0.000263	-0.000266		-0.000152	-0.0002		-0.000184	-0.000188
	-0.000308	-0.00025		-0.000128	-0.000225		-0.00019	-0.000213
	-0.000321	-0.000188		-0.000139	-0.000238		-0.000196	-0.0002
	-0.000315	-0.000188		-0.000178	-0.000225		-0.000196	-0.000213
	-0.000243	-0.000173		-0.000183	-0.000213		-0.000197	-0.000175
	-0.000194	-9.38e-05		-0.000155	-0.000175		-0.000181	-0.000138
	-0.000257	-0.000188		-0.000129	-0.000175		-0.000175	-0.00015
	-0.000282	-0.000204		-0.000117	-0.0002		-0.000181	-0.00015
	-0.000275	-0.000219		-0.000107	-0.000188		-0.000187	-0.00015
	-0.000239	-0.000204		-0.000106	-0.000213		-0.000179	-0.000163
	-0.000257	-0.000235		-0.000137	-0.000188		-0.000171	-0.000163
	-0.000254	-0.00025		-0.000122	-0.000213		-0.00017	-0.000163
	-0.000201	-0.000235		-0.000103	-0.000238		-0.000191	-0.000188
	-0.000221	-0.000219		-0.000109	-0.000238		-0.000193	-0.00015
	-0.000221	-0.000219		-0.000148	-0.000225		-0.000202	-0.000175
	-0.000201	-0.000156		-0.000129	-0.000238		-0.000186	-0.000188
	-0.000218	-0.000173		-0.00013	-0.00025		-0.000185	-0.000175
	-0.000176	-0.000173		-0.000148	-0.00025		-0.000144	-0.000225
	-0.00021	-0.000219		-0.000126	-0.000188		-0.000127	-0.00025
	-0.000242	-0.000125		-0.00013	-0.000163		-0.000154	-0.000275
	-0.000228	-0.000156		-0.000158	-0.000188		-0.000175	-0.0002
	-0.00023	-0.000235		-0.000169	-0.000163		-0.000156	-0.000188
	-0.000279	-0.000204		-0.000161	-0.00015		-0.000174	-0.000188
	-0.000272	-0.000188		-0.000153	-0.000188		-0.00016	-0.000213
	-0.000254	-0.000204		-0.000152	-0.000188		-0.000154	-0.000163
	-0.000252	-0.000156		-0.000126	-0.0002		-0.000156	-0.00015
	-0.00027	-0.000109		-0.000114	-0.000188		-0.000143	-0.00015
	-0.000267	-0.000125		-0.000133	-0.0002		-0.00015	-0.000163
	-0.000254	-0.000141		-0.000139	-0.000213		-0.000153	-0.000163
	-0.000261	-0.000156		-0.000135	-0.000188		-0.000182	-0.000138
	-0.000255	-0.000156		-0.000156	-0.000175		-0.000191	-0.00015
	-0.00024	-0.000156		-0.00018	-0.0002		-0.000175	-0.00015
	-0.000224	-0.000156		-0.000159	-0.000213		-0.000186	-0.000175
	-0.000225	-0.000188		-0.00016	-0.000213		-0.000175	-0.00015
	-0.000171	-0.000173		-0.000158	-0.000225		-0.000159	-0.00015
	-0.000203	-0.000173		-0.00014	-0.0002		-0.000165	-0.000138
	-0.000225	-0.000141		-0.000137	-0.000213		-0.000152	-0.00015
	-0.000218	-0.000109		-0.00016	-0.000213		-0.00016	-0.000175
	-0.00021	-0.000109		-0.000179	-0.000188		-0.000175	-0.000213
	-0.000222	-0.000173		-0.00014	-0.000225		-0.000182	-0.000175
	-0.000207	-0.000173		-0.000138	-0.000225		-0.000163	-0.000138
	-0.000197	-0.000156		-0.000128	-0.0002		-0.000179	-0.00015
	-0.000137	-0.000188		-0.000147	-0.000188		-0.000178	-0.0002
	-0.000141	-0.000204		-0.000155	-0.000175		-0.000162	-0.000225
	-0.000233	-0.000188		-0.000173	-0.000175		-0.000159	-0.000188
	-0.000222	-0.000156		-0.000159	-0.0002		-0.000175	-0.000188
	-0.000182	-0.000141		-0.000176	-0.0002		-0.000166	-0.000175
	-0.000189	-0.000156		-0.000158	-0.000213		-0.00017	-0.000125
	-0.000198	-0.000109		-0.00016	-0.000213		-0.000176	-0.000138
	-0.000176	-7.81e-05		-0.000166	-0.000188		-0.000172	-0.00015
	-0.000156	-0.000173		-0.000159	-0.000188		-0.000176	-0.000188
	-0.00012	-0.000173		-0.000148	-0.0002		-0.000174	-0.0002
	-9.6e-05	-3.13e-05		-0.000142	-0.000225		-0.000186	-0.000163
	-0.000108	-6.25e-05		-0.000131	-0.0002		-0.000161	-0.000138
	-0.000152	-0.000109		-0.000149	-0.0002		-0.000159	-0.000175
	-0.000195	-0.000109		-0.000127	-0.000238		-0.000168	-0.000163
	-0.000225	-0.000141		-0.000132	-0.000188		-0.000167	-0.0001
	-0.000225	-0.000125		-0.000146	-0.000163		-0.000177	-8.75e-05
	-0.000191	-0.000125		-0.000118	-0.000188		-0.000157	-0.000113
	-0.000147	-0.000173		-0.000123	-0.000213		-0.000156	-7.5e-05
	-0.000114	-0.000141		-0.000141	-0.000213		-0.000185	-0.000125
	-0.000123	-0.000125		-0.000137	-0.000175		-0.000167	-0.000125
	-0.000174	-9.38e-05		-0.000135	-0.000175		-0.000152	-0.000138
	-0.000183	-0.000141		-0.000125	-0.000188		-0.000163	-0.000125
	-0.000165	-0.000125		-0.000143	-0.000213		-0.000171	-0.0001
	-0.000203	-7.81e-05		-0.000141	-0.00025		-0.000196	-0.000113
	-0.000204	-3.13e-05		-0.000136	-0.000263		-0.000181	-8.75e-05
	-0.000174	-1.56e-05		-0.000144	-0.000238		-0.000161	-0.000113
	-0.000185	-0.000125		-0.000148	-0.000225		-0.000168	-0.000138
	-0.000221	-0.000141		-0.000156	-0.0002		-0.00017	-0.00015
	-0.000209	-0.000109		-0.000173	-0.0002		-0.000146	-0.000175
	-0.00015	-0.000125		-0.000146	-0.0002		-0.00015	-0.000138
	-0.000177	-0.000156		-0.00011	-0.000188		-0.000166	-0.000138
	-0.000188	-0.000141		-0.000116	-0.000163		-0.000161	-0.000163
	-0.000167	-7.81e-05		-0.000112	-0.0002		-0.000169	-0.000175
	-0.000162	-4.69e-05		-0.000112	-0.000225		-0.00017	-0.000138
	-0.000222	-0.000109		-0.000136	-0.0002		-0.000165	-0.000125
	-0.000188	-0.000156		-0.000129	-0.000175		-0.000172	-8.75e-05
	-0.00017	-0.000156		-0.000137	-0.000213		-0.000147	-8.75e-05
	-0.000159	-9.38e-05		-0.000163	-0.000213		-0.000147	-0.000125
	-0.000144	-9.38e-05		-0.000178	-0.000213		-0.000165	-0.00015
	-0.000165	-7.81e-05		-0.000168	-0.000163		-0.000142	-0.000113
	-0.000167	-6.25e-05		-0.000169	-0.00015		-0.000124	-8.75e-05
	-0.000165	-3.13e-05		-0.000179	-0.0002		-0.000135	-0.0001
	-0.000155	-4.69e-05		-0.000152	-0.000238		-0.000136	-0.0001
	-0.000114	-7.81e-05		-0.000113	-0.000238		-0.000159	-0.0001
	-9.45e-05	-0.000125		-0.000127	-0.000225		-0.000158	-0.000113
	-0.000126	-7.81e-05		-0.000135	-0.0002		-0.000146	-0.000125
	-0.000122	-7.81e-05		-0.000148	-0.0002		-0.000129	-0.0001
	-0.00012	-0.000109		-0.000154	-0.000175		-0.000146	-0.0001
	-0.000137	-0.000141		-0.000175	-0.00015		-0.000148	-0.000113
	-0.000153	-0.000141		-0.000155	-0.000175		-0.00012	-0.00015
	-0.000161	-0.000173		-0.000159	-0.0002		-0.00014	-0.000138
	-0.000135	-0.000156		-0.000167	-0.0002		-0.000139	-0.0001
	-9.15e-05	-9.38e-05		-0.000151	-0.0002		-0.000129	-6.25e-05
	-7.95e-05	-0.000156		-0.000135	-0.000175		-0.000126	-5e-05
	-0.000123	-0.000219		-0.000165	-0.000175		-0.000115	-7.5e-05
	-0.000171	-0.000141		-0.000174	-0.000188		-0.00014	-7.5e-05
	-0.00017	-0.000125		-0.000164	-0.000175		-0.000161	-8.75e-05
	-0.000111	-0.000109		-0.000131	-0.00015		-0.000154	-7.5e-05
	-0.000153	-0.000109		-0.000133	-0.00015		-0.000141	-6.25e-05
	-0.00015	-0.000173		-0.000126	-0.00015		-0.000132	-7.5e-05
	-0.000105	-0.000173		-0.000142	-0.000163		-0.000131	-0.0001
	-0.000105	-0.000141		-0.000159	-0.000163		-9.94e-05	-0.000125
	-8.1e-05	-0.000141		-0.000137	-0.000163		-8.66e-05	-0.000138
	-0.000143	-0.000125		-0.000164	-0.00015		-0.00012	-0.000125
	-0.000141	-4.69e-05		-0.000182	-0.00015		-0.000147	-0.00015
	-0.000122	-3.13e-05		-0.000179	-0.000113		-0.000118	-0.00015
	-8.1e-05	-7.81e-05		-0.000166	-0.00015		-0.000119	-0.000125
	-4.95e-05	-0.000156		-0.000152	-0.000188		-0.000131	-7.5e-05
	-6.75e-05	-0.000109		-0.000163	-0.000188		-0.00012	-5e-05
	-0.000156	-6.25e-05		-0.00016	-0.000188		-0.00011	-0.0001
	-0.000189	-6.25e-05		-0.000166	-0.000188		-8.32e-05	-0.000138
	-0.000117	-7.81e-05		-0.000185	-0.000188		-8.73e-05	-0.00015
	-0.000107	-9.38e-05		-0.000166	-0.000163		-0.000112	-0.000125
	-0.000116	-0.000109		-0.00016	-0.000175		-0.000143	-8.75e-05
	-9.3e-05	-9.38e-05		-0.000159	-0.00015		-0.000147	-8.75e-05
	-8.85e-05	-9.38e-05		-0.000175	-0.000125		-0.000143	-8.75e-05
	-7.95e-05	-9.38e-05		-0.000185	-0.000113		-0.000136	-7.5e-05
	-6.9e-05	-9.38e-05		-0.000193	-0.000163		-0.000135	-5e-05
	-8.85e-05	-7.81e-05		-0.00016	-0.000163		-0.00013	-3.75e-05
	-8.7e-05	-9.38e-05		-0.000161	-0.000138		-0.000147	-0.000125
	-6.3e-05	-0.000109		-0.000156	-0.000138		-0.000144	-5e-05
	-9.3e-05	-0.000141		-0.00016	-0.000125		-0.000143	-3.75e-05
	-0.000123	-0.000156		-0.000164	-0.000138		-0.000135	-6.25e-05
	-9.9e-05	-0.000125		-0.000185	-0.000125		-0.000133	-7.5e-05
	-9.9e-05	-0.000156		-0.00018	-0.000138		-0.000124	-7.5e-05
	-8.1e-05	-0.000173		-0.000157	-0.000125		-0.000139	-6.25e-05
	-0.000113	-0.000109		-0.000155	-0.000138		-0.000142	-0.0001
	-0.000111	-0.000125		-0.000193	-0.00015		-0.00014	-0.0001
	-0.000132	-7.81e-05		-0.000166	-0.000163		-0.000146	-0.0001
	-0.000146	-0.000109		-0.000152	-0.000125		-0.000135	-6.25e-05
	-0.000114	-0.000109		-0.000144	-0.000125		-0.000153	-6.25e-05
	-0.00012	-0.000125		-0.000142	-0.000138		-0.000177	-6.25e-05
	-0.000105	-0.000204		-0.000134	-0.000138		-0.00018	-7.5e-05
	-0.00014	-0.000173		-0.000151	-0.000113		-0.000157	-0.0001
	-0.000149	-0.000173		-0.000168	-0.000125		-0.000129	-0.000113
	-0.000191	-0.000219		-0.000174	-0.000138		-0.000148	-7.5e-05
	-0.000153	-0.00025		-0.000194	-0.0001		-0.000122	-6.25e-05
	-9.6e-05	-0.000173		-0.000185	-0.000125		-0.00012	-7.5e-05
	-0.00014	-0.000125		-0.000176	-0.000138		-9.87e-05	-8.75e-05
	-0.000194	-0.000109		-0.000184	-0.000138		-9.23e-05	-0.0001
	-0.00021	-0.000109		-0.000169	-0.0001		-0.000114	-8.75e-05
	-0.0002	-9.38e-05		-0.000159	-6.25e-05		-0.000107	-0.0001
	-0.000185	-0.000156		-0.000156	-0.0001		-0.000115	-0.0001
	-0.000138	-0.000156		-0.000152	-0.000113		-0.000102	-0.0001
	-7.65e-05	-0.000125		-0.000156	-0.000138		-0.00011	-0.000113
	-0.000101	-0.000156		-0.000173	-0.000113		-0.000105	-0.000113
	-0.000126	-9.38e-05		-0.000197	-0.000113		-0.00013	-8.75e-05
	-0.000137	-9.38e-05		-0.000187	-0.000125		-0.000142	-8.75e-05
	-0.000155	-4.69e-05		-0.000183	-0.00015		-0.000134	-6.25e-05
	-0.000164	-7.81e-05		-0.000191	-0.000138		-0.00012	-0.000113
	-0.000158	-9.38e-05		-0.000184	-0.000113		-0.000102	-0.000113
	-0.000132	-0.000109		-0.000148	-0.000113		-0.000114	-8.75e-05
	-0.000108	-0.000141		-0.000152	-0.000113		-0.000112	-7.5e-05
	-0.000119	-0.000109		-0.00017	-0.0001		-0.000128	-5e-05
	-0.000159	-6.25e-05		-0.000154	-6.25e-05		-0.00013	-2.5e-05
	-0.000222	-9.38e-05		-0.000185	-7.5e-05		-0.000161	-0.0001
	-0.000212	-0.000109		-0.000184	-0.000113		-0.000137	-0.000113
	-0.000155	-7.81e-05		-0.000171	-0.000113		-0.000173	-6.25e-05
	-0.000168	-4.69e-05		-0.000188	-0.000125		-0.000142	-6.25e-05
	-0.000209	-3.13e-05		-0.000178	-0.000113		-8.7e-05	-8.75e-05
	-0.000134	-9.38e-05		-0.000176	-0.0001		-7.56e-05	-0.000113
	-0.000164	-6.25e-05		-0.000161	-0.0001		-8.76e-05	-0.000125
	-0.000206	-7.81e-05		-0.000178	-0.0001		-0.000107	-0.000125
	-0.000156	-9.38e-05		-0.000214	-0.0001		-0.000114	-0.000125
	-0.00011	-0.000125		-0.00021	-8.75e-05		-0.000134	-0.000113
	-0.00017	-7.81e-05		-0.000216	-6.25e-05		-0.000112	-8.75e-05
	-0.000198	-6.25e-05		-0.000196	-8.75e-05		-0.000102	-8.75e-05
	-0.000176	-7.81e-05		-0.000162	-0.0001		-9.8e-05	-0.0001
	-0.000168	-9.38e-05		-0.000169	-0.000113		-9.03e-05	-5e-05
	-0.000156	-0.000125		-0.000153	-8.75e-05		-0.000118	-3.75e-05
	-0.000138	-9.38e-05		-0.000148	-7.5e-05		-0.000116	-5e-05
	-0.000138	-7.81e-05		-0.000135	-0.0001		-0.000112	-6.25e-05
	-0.000156	-3.13e-05		-0.000145	-0.0001		-0.000139	-0.0001
	-0.000171	-7.81e-05		-0.000154	-7.5e-05		-0.000126	-0.000113
	-0.000152	-6.25e-05		-0.000146	-5e-05		-0.000129	-0.0001
	-0.000128	0		-0.000163	-6.25e-05		-0.000135	-5e-05
	-0.000126	-4.69e-05		-0.000163	-8.75e-05		-0.000133	-1.25e-05
	-0.000156	-4.69e-05		-0.000169	-6.25e-05		-0.000137	-2.5e-05
	-0.000191	-9.38e-05		-0.000161	-5e-05		-0.000131	-7.5e-05
	-0.000201	-0.000109		-0.000155	-8.75e-05		-0.000103	-8.75e-05
	-0.000218	-3.13e-05		-0.00017	-0.000113		-0.000114	-6.25e-05
	-0.000158	-4.69e-05		-0.000172	-8.75e-05		-0.000134	-5e-05
	-0.000125	-0.000125		-0.000175	-6.25e-05		-0.000126	-7.5e-05
	-0.000158	-0.000173		-0.000144	-6.25e-05		-0.00012	-8.75e-05
	-0.000122	-0.000156		-0.00015	-6.25e-05		-8.72e-05	-6.25e-05
	-0.000125	-6.25e-05		-0.000175	-8.75e-05		-8.73e-05	-8.75e-05
	-0.000132	-6.25e-05		-0.000167	-0.0001		-9.91e-05	-6.25e-05
	-0.000153	-4.69e-05		-0.000147	-8.75e-05		-0.000102	-1.25e-05
	-0.000201	-7.81e-05		-0.00014	-0.0001		-0.000116	-5e-05
	-0.000192	-6.25e-05		-0.000135	-7.5e-05		-9.94e-05	-0.000125
	-0.000203	-9.38e-05		-0.000106	-7.5e-05		-9.62e-05	-0.0001
	-0.000194	-0.000156		-0.000117	-5e-05		-0.00012	-3.75e-05
	-0.000174	-0.000156		-0.000121	-8.75e-05		-0.000112	-1.25e-05
	-0.000146	-9.38e-05		-0.00013	-8.75e-05		-0.000121	-1.25e-05
	-0.000156	-7.81e-05		-0.000113	-7.5e-05		-0.000111	-7.5e-05
	-0.000164	-0.000109		-0.000119	-7.5e-05		-9.51e-05	-8.75e-05
	-0.000119	-0.000173		-0.000128	-7.5e-05		-9.07e-05	-0.000125
	-0.000146	-0.000156		-0.000119	-0.0001		-9.04e-05	-0.0001
	-0.000122	-0.000141		-0.000127	-8.75e-05		-0.000105	-8.75e-05
	-8.7e-05	-9.38e-05		-0.000125	-8.75e-05		-9.69e-05	-7.5e-05
	-0.000132	-0.000109		-0.000121	-6.25e-05		-0.000116	-7.5e-05
	-0.000162	-9.38e-05		-0.000133	-6.25e-05		-0.000139	-0.000138
	-0.000185	-9.38e-05		-0.000134	-8.75e-05		-0.000133	-6.25e-05
	-0.000147	-0.000219		-0.000127	-5e-05		-0.000148	-7.5e-05
	-0.000156	-0.000235		-0.000101	-5e-05		-0.000115	-0.0001
	-0.000129	-0.000188		-0.000102	-8.75e-05		-9.84e-05	-0.0001
	-0.000108	-0.000173		-0.000134	-5e-05		-0.000104	-6.25e-05
	-0.000116	-9.38e-05		-0.000125	-2.5e-05		-0.000104	-2.5e-05
	-0.000125	-7.81e-05		-0.000116	-5e-05		-0.000113	-6.25e-05
	-0.000143	-9.38e-05		-0.000116	-7.5e-05		-0.000114	-0.000113
	-0.000114	-9.38e-05		-0.000128	-7.5e-05		-0.000119	-0.000113
	-0.000134	-0.000141		-0.000132	-7.5e-05		-0.00012	-0.0001
	-0.000128	-0.000188		-0.000108	-3.75e-05		-8.96e-05	-6.25e-05
	-0.000135	-9.38e-05		-0.000106	-7.5e-05		-8.64e-05	-3.75e-05
	-0.000146	-7.81e-05		-0.000113	-2.5e-05		-0.000113	-5e-05
	-0.000204	-6.25e-05		-0.000102	0		-0.000105	-7.5e-05
	-0.000219	-0.000141		-8.05e-05	-2.5e-05		-0.000116	-5e-05
	-0.000182	-0.000156		-7.36e-05	-5e-05		-0.00011	-2.5e-05
	-0.000153	-0.000141		-0.0001	-6.25e-05		-0.000106	-3.75e-05
	-0.00011	-0.000141		-0.000123	-6.25e-05		-0.000118	-7.5e-05
	-9.3e-05	-0.000109		-0.00012	-6.25e-05		-0.000123	-3.75e-05
	-0.000111	-6.25e-05		-0.000115	-7.5e-05		-0.000121	-2.5e-05
	-0.000102	-4.69e-05		-9.24e-05	-5e-05		-9.8e-05	-5e-05
	-0.000117	-7.81e-05		-9.05e-05	-2.5e-05		-7.71e-05	-6.25e-05
	-0.000113	-4.69e-05		-5.15e-05	-2.5e-05		-0.000119	-5e-05
	-7.35e-05	-9.38e-05		-5.1e-05	-3.75e-05		-0.00011	-7.5e-05
	-7.95e-05	-0.000109		-5.81e-05	-3.75e-05		-0.000113	-8.75e-05
	-6.9e-05	-4.69e-05		-3.64e-05	-1.25e-05		-9.28e-05	-8.75e-05
	-9.6e-05	0		-4.67e-05	-3.75e-05		-7.74e-05	-1.25e-05
	-0.000107	-4.69e-05		-5.83e-05	-7.5e-05		-0.000103	-2.5e-05
	-0.000114	-0.000109		-2.82e-05	-0.0001		-0.000119	-5e-05
	-0.000126	-0.000125		-5.13e-05	-0.0001		-9.94e-05	-7.5e-05
	-3.15e-05	-0.000109		-6.42e-05	-5e-05		-0.000101	-7.5e-05
	-2.4e-05	-7.81e-05		-7e-05	-5e-05		-0.000123	-0.000113
	-4.5e-05	-9.38e-05		-5.15e-05	-5e-05		-0.000123	-5e-05
	-8.7e-05	-0.000109		-4.71e-05	-2.5e-05		-9.05e-05	-3.75e-05
	-0.000101	-0.000125		-4.53e-05	-2.5e-05		-9.59e-05	-3.75e-05
	-8.85e-05	-0.000125		-1.46e-05	-5e-05		-9.43e-05	0
	-9.9e-05	-9.38e-05		-4.35e-05	-3.75e-05		-6.84e-05	-3.75e-05
	-0.000111	-7.81e-05		-5.57e-05	-7.5e-05		-6.43e-05	-6.25e-05
	-0.00012	-0.000156		-5.84e-05	-7.5e-05		-8.51e-05	-6.25e-05
	-0.000119	-0.000188		-6.81e-05	-3.75e-05		-8.76e-05	-8.75e-05
	-0.000131	-0.000141		-4.45e-05	-3.75e-05		-7.96e-05	-8.75e-05
	-7.8e-05	-6.25e-05		-3.62e-05	-5e-05		-0.00011	-0.0001
	-9.3e-05	-9.38e-05		-1.52e-05	-3.75e-05		-0.000108	-0.000113
	-0.000135	-0.000156		-1.33e-05	-5e-05		-0.000114	-0.000138
	-0.000161	-0.000141		-2.43e-05	-3.75e-05		-0.000112	-0.0001
	-0.00011	-0.000109		-1.29e-05	-3.75e-05		-0.000107	-3.75e-05
	-8.4e-05	-4.69e-05		-2.06e-05	-6.25e-05		-0.000105	-6.25e-05
	-8.7e-05	-1.56e-05		-3.35e-05	-7.5e-05		-9.18e-05	-5e-05
	-7.65e-05	-1.56e-05		-4.58e-05	-5e-05		-0.000106	-3.75e-05
	-6.75e-05	-6.25e-05		-5.1e-05	-5e-05		-0.000128	-3.75e-05
	-6.6e-05	-0.000109		-5.55e-05	-7.5e-05		-0.00011	-7.5e-05
	-7.35e-05	-0.000188		-6.65e-05	-5e-05		-7.99e-05	-5e-05
	-2.25e-05	-0.000173		-4.48e-05	-2.5e-05		-8.97e-05	-6.25e-05
	-6e-05	-7.81e-05		-5e-05	-5e-05		-9.4e-05	-1.25e-05
	-9.9e-05	-6.25e-05		-2.52e-05	-5e-05		-9.4e-05	-6.25e-05
	-5.4e-05	-7.81e-05		-3.87e-05	-5e-05		-0.000119	-0.000138
	-4.95e-05	-0.000109		-2.79e-05	-6.25e-05		-8.18e-05	-0.000163
	-9.9e-05	-9.38e-05		-4.59e-05	-5e-05		-7.47e-05	-6.25e-05
	-0.000128	-0.000141		-5.56e-05	-2.5e-05		-9.36e-05	-8.75e-05
	-7.05e-05	-0.000125		-6.34e-05	-8.75e-05		-9.92e-05	-6.25e-05
	-8.85e-05	-0.000109		-6.8e-05	-3.75e-05		-9.52e-05	-5e-05
	-9.9e-05	-6.25e-05		-4.44e-05	-3.75e-05		-9.1e-05	-6.25e-05
	-3.45e-05	-0.000109		7.98e-06	-7.5e-05		-0.000106	-0.0001
	2.85e-05	-9.38e-05		-4.28e-06	-6.25e-05		-0.000123	-0.000113
	-2.4e-05	-0.000188		-3.45e-05	-2.5e-05		-8.82e-05	-8.75e-05
	-2.7e-05	-0.000156		-3.14e-05	0		-6.42e-05	-8.75e-05
	4.5e-06	-9.38e-05		-2.44e-05	0		-7.63e-05	-0.000138
	-4.5e-05	-4.69e-05		-5.98e-06	-3.75e-05		-8.95e-05	-6.25e-05
	-0.00012	0		8.63e-06	-3.75e-05		-7.88e-05	-5e-05
	-9e-05	-4.69e-05		-2.09e-05	-5e-05		-0.0001	-3.75e-05
	-2.85e-05	-9.38e-05		-4.22e-05	-7.5e-05		-8.92e-05	-1.25e-05
	-2.85e-05	-9.38e-05		-1.73e-05	-6.25e-05		-9.75e-05	-3.75e-05
	-3.45e-05	0		-2.06e-05	-3.75e-05		-0.000111	-8.75e-05
	-4.8e-05	0		-1.62e-05	-1.25e-05		-7.45e-05	-8.75e-05
	-8.55e-05	-0.000109		-1.57e-05	-3.75e-05		-6.18e-05	-0.000113
	-4.8e-05	-4.69e-05		-1.07e-05	-5e-05		-5.87e-05	-7.5e-05
	-1.35e-05	-4.69e-05		-1.98e-05	-3.75e-05		-4.77e-05	-7.5e-05
	-1.5e-06	-7.81e-05		-9.67e-06	-1.25e-05		-4.38e-05	0
	-6.3e-05	-4.69e-05		-4.05e-05	0		-5.09e-05	-1.25e-05
	-6e-06	0		-3.81e-05	-2.5e-05		-6.29e-05	-2.5e-05
	1.8e-05	4.69e-05		4.69e-06	-2.5e-05		-7.29e-05	-1.25e-05
	-2.85e-05	4.69e-05		1.93e-05	-1.25e-05		-7.81e-05	1.25e-05
	-4.2e-05	0		3.9e-05	-6.25e-05		-6.07e-05	2.5e-05
	-6.3e-05	1.56e-05		1.97e-05	-6.25e-05		-5.48e-05	-1.25e-05
	-7.5e-06	3.13e-05		-2.2e-05	-3.75e-05		-5.47e-05	-5e-05
	-1.5e-06	4.69e-05		-1.51e-05	0		-6.33e-05	-7.5e-05
	-5.7e-05	6.25e-05		-4.73e-05	-1.25e-05		-9.37e-05	-6.25e-05
	-8.7e-05	9.38e-05		-5.19e-05	-1.25e-05		-9.73e-05	-3.75e-05
	-5.7e-05	3.13e-05		-3.66e-05	0		-8e-05	-3.75e-05
	-7.8e-05	-1.56e-05		-4.38e-05	-1.25e-05		-8.82e-05	-5e-05
	-9.9e-05	3.13e-05		-6.38e-05	-3.75e-05		-0.000112	-8.75e-05
	-5.25e-05	4.69e-05		-2.55e-05	-3.75e-05		-0.000132	-5e-05
	-4.35e-05	-3.13e-05		-2.37e-05	-2.5e-05		-8.8e-05	-7.5e-05
	-4.05e-05	-0.000109		-3.67e-05	-3.75e-05		-8.94e-05	-8.75e-05
	-6.3e-05	-9.38e-05		-2.98e-05	-1.25e-05		-9.73e-05	-7.5e-05
	-6.15e-05	-4.69e-05		-5.74e-05	-1.25e-05		-8.91e-05	-5e-05
	-2.55e-05	-1.56e-05		-4.22e-05	-1.25e-05		-7.21e-05	-5e-05
	-4.2e-05	-6.25e-05		-4.58e-06	-2.5e-05		-7.05e-05	-0.0001
	-8.1e-05	-3.13e-05		-1.88e-05	-5e-05		-7.91e-05	-6.25e-05
	-0.000101	-6.25e-05		-2.47e-05	-6.25e-05		-0.000103	-6.25e-05
	-0.000105	-6.25e-05		-2.93e-05	-5e-05		-8.34e-05	-6.25e-05
	-7.8e-05	-3.13e-05		-1.03e-05	-5e-05		-6.17e-05	-8.75e-05
	-6.75e-05	-1.56e-05		1.58e-05	-3.75e-05		-8.36e-05	-7.5e-05
	-6.15e-05	0		2.02e-05	-5e-05		-9.19e-05	-6.25e-05
	-3.75e-05	-4.69e-05		9.12e-06	-3.75e-05		-3.6e-05	-6.25e-05
	-4.35e-05	1.56e-05		-1.79e-05	-3.75e-05		-5.62e-05	-7.5e-05
	-8.55e-05	4.69e-05		-7.82e-06	-3.75e-05		-6.28e-05	-5e-05
	-8.7e-05	0		6.11e-06	-3.75e-05		-4.94e-05	-3.75e-05
	-4.8e-05	-3.13e-05		-3.64e-06	-2.5e-05		-6.89e-05	-5e-05
	-1.5e-06	-3.13e-05		-4.03e-05	1.25e-05		-7.94e-05	-0.0001
	-5.25e-05	1.56e-05		-5.13e-05	0		-7.98e-05	-5e-05
	-3e-05	3.13e-05		-5.02e-05	-1.25e-05		-7.7e-05	-3.75e-05
	9e-06	0		-4.4e-05	-3.75e-05		-7.62e-05	-6.25e-05
	-3.15e-05	3.13e-05		-3.84e-05	0		-5.26e-05	-7.5e-05
	-6.3e-05	4.69e-05		-1.99e-05	-1.25e-05		-1.73e-05	-5e-05
	-6.75e-05	3.13e-05		-1.37e-05	-5e-05		-4.87e-05	0
	-5.55e-05	4.69e-05		-1.71e-06	-6.25e-05		-6.78e-05	0
	-5.25e-05	3.13e-05		6.87e-07	-2.5e-05		-8.9e-05	-5e-05
	-4.05e-05	7.81e-05		-4.6e-06	-2.5e-05		-7.72e-05	-3.75e-05
	-4.8e-05	1.56e-05		9.96e-07	-5e-05		-7.09e-05	-8.75e-05
	-6e-06	3.13e-05		-1.84e-05	-5e-05		-0.000112	-5e-05
	-1.95e-05	1.56e-05		-2.05e-05	-2.5e-05		-9.92e-05	-6.25e-05
	-5.55e-05	-3.13e-05		-2.13e-05	0		-9.13e-05	-2.5e-05
	-2.1e-05	0		-1.5e-05	0		-7.19e-05	-3.75e-05
	-1.35e-05	4.69e-05		3.99e-06	0		-8.54e-05	-8.75e-05
	-1.5e-05	1.56e-05		1.98e-05	-1.25e-05		-7.95e-05	-0.000113
	-9e-06	3.13e-05		-8.41e-07	0		-6.37e-05	-8.75e-05
	-3e-06	1.56e-05		-1.51e-05	-2.5e-05		-6.44e-05	-6.25e-05
	-3.75e-05	-3.13e-05		1.29e-05	-1.25e-05		-5.56e-05	-5e-05
	-5.4e-05	-7.81e-05		1.4e-05	-3.75e-05		-2.97e-05	-2.5e-05
	-9.3e-05	1.56e-05		9.33e-06	-6.25e-05		-4.78e-05	-5e-05
	-7.05e-05	7.81e-05		1.47e-06	-2.5e-05		-7.43e-05	-2.5e-05
	-6e-05	3.13e-05		1.99e-05	-5e-05		-8.2e-05	-1.25e-05
	-7.5e-05	0		7.28e-05	-5e-05		-6.11e-05	0
	-7.2e-05	-4.69e-05		4e-05	-2.5e-05		-7.54e-05	0
	-6.9e-05	-4.69e-05		2.51e-05	-5e-05		-4.1e-05	-1.25e-05
	-7.35e-05	0		1.27e-05	-5e-05		-6.63e-06	1.25e-05
	-6.15e-05	7.81e-05		-2.79e-07	-3.75e-05		-3.59e-05	1.25e-05
	-7.35e-05	1.56e-05		1.43e-05	-2.5e-05		-3.98e-05	1.25e-05
	-6.3e-05	-4.69e-05		6.38e-06	1.25e-05		-4.3e-05	2.5e-05
	-7.5e-05	-9.38e-05		1.32e-05	0		-5.05e-05	1.25e-05
	-5.4e-05	-0.000109		8.56e-06	0		-4.73e-05	-1.25e-05
	-4.8e-05	-6.25e-05		1.48e-05	0		-4.27e-05	1.25e-05
	-5.55e-05	0		2.55e-05	3.75e-05		-3.92e-05	1.25e-05
	-8.7e-05	0		1.57e-05	2.5e-05		-2.78e-05	-2.5e-05
	-6e-05	-6.25e-05		2.83e-05	2.5e-05		-2.68e-05	-3.75e-05
	0	-1.56e-05		4.66e-05	2.5e-05		-2.36e-05	-2.5e-05
	2.85e-05	1.56e-05		4.13e-05	3.75e-05		-3.27e-05	1.25e-05
	1.35e-05	4.69e-05		1.17e-05	3.75e-05		-5.38e-05	3.75e-05
	-5.85e-05	3.13e-05		1.66e-05	5e-05		-4.92e-05	6.25e-05
	-2.55e-05	-1.56e-05		1.51e-05	1.25e-05		-4.83e-05	5e-05
	0	-6.25e-05		-8.8e-06	0		-2.62e-05	2.5e-05
[truncated: 67 more rows]

## Sheet: Figure 5
	Figure 5d				Figure 5e				Figure 5f
[truncated: 36 more rows]

[truncated: 8 more sheets: Figure 6, Supplementary Figure 1, Supplementary Figure 2, Supplementary Figure 3, Supplementary Figure 4, SdFLIC, Single SytKD-DCV fusion, Single WT-DVC fusion]
